# Supplementary material for: PTMNavigator: interactive visualization of differentially regulated post-translational modifications in cellular signaling pathways
Source: Nat Commun. 2025 Jan 8;16:510. doi: 10.1038/s41467-024-55533-y (PMC11711753; doi:10.1038/s41467-024-55533-y)
Supplement: Supplementary file 4 — Supplementary Data 1 [file 41467_2024_55533_MOESM4_ESM.xlsx]

## Sheet: Info
This file contains three examples for input to PTMNavigator.
1. FoldChange_Peptide
Peptide-level Fold Change Data. The following columns must be present:
	Column Name		Comment
	Modified sequence		Modifications in parentheses after the modified residue, e.g. 'S(ph)'
	Protein IDs		Uniprot Accession Number. Separate multiple Accession Numbers by ',' or ';'
	Regulation		One of 'up', 'down', or an empty string. Any other content is replaced by an empty string.
	Experiment		Only required if your dataset contains multiple experiments that you want to distinguish. If you omit this column, the experiment name will be the same as the name of the dataset.
Instead/In addition to the Protein IDs column, a 'Gene names' column can also be supplied. The automatic pathway enrichment will be performed if either of the columns is present (default is Protein IDs).
All other columns are optional, but will be displayed in the tooltip of each peptide node.
2. FoldChange_pSite
For Phosphoproteomics Data, PTMNavigator also supports the upload of site-level information.
The site information needs to be supplied in a column named 'p-site' in the format: <Residue><Position> (without any hyphen or 'p'). <Residue> can be one of S,T,Y.
2. FoldChange_Protein
The only difference to Peptide-level data is that you do not need a 'Modified sequence' column. You can upload 'Gene names', 'Protein IDs', or both.
3. CurveCurator
Here you need two input files, a CSV (example in CurveCurator_Data) and a TOML (example in CurveCurator_Metadata).
You can use the output of CurveCurator (https://github.com/kusterlab/curve_curator) without further processing.
If you need to construct input files without CurveCurator, the sheets contain minimal working examples containing only the information that PTMNavigator actually uses.

## Sheet: FoldChange_Peptide
Modified sequence	Protein IDs	Experiment	Regulation	adjusted pvalue	Fold change
FS(ph)PVLGR	P55884	MyFCExp		0.9345	-0.03
AGQTQPNPGILPIQPALT(ph)PR	Q68CZ2	MyFCExp		0.9153	0.05
LPS(ph)TSGS(ph)EGVPFR	O15027-3	MyFCExp	down	0.0483	-1.02
LPS(ph)TSGSEGVPFR	P38159-2	MyFCExp		0.1544	-0.8
LPST(ph)SGSEGVPFR	Q9UPU7-2	MyFCExp		0.4464	-0.47
LPSTS(ph)GS(ph)EGVPFR	Q9HC35	MyFCExp		0.31	0.44
SNS(ph)FSDER	P55884	MyFCExp	up	0.0216	1.52
SNS(ph)FSDEREFS(ph)GPST(ph)PTGTLEFEGGEVSLEGGK	Q6IE36	MyFCExp		0.1541	0.7
SNS(ph)FSDEREFSGPST(ph)PTGTLEFEGGEVSLEGGK	Q6IE36	MyFCExp		0.0716	1.68

## Sheet: FoldChange_pSite
Protein IDs	p-site	Experiment	Fold change	adjusted pvalue	Regulation
P46379-3	S1003	MySiteLevelPhosphoData	-0.101396	0.490071
P46379-3	S1147	MySiteLevelPhosphoData	-0.0492396	0.379103
A0A067XG54	S1104	MySiteLevelPhosphoData	-0.0509219	0.486045
A0A075B6F9	S36	MySiteLevelPhosphoData	0.456677	0.0553242	up
P11532-4	S3604	MySiteLevelPhosphoData	-0.0256158	0.81778
Q0JRZ9	S508	MySiteLevelPhosphoData	0.0630434	0.972904	up
P06400	S816	MySiteLevelPhosphoData	-0.1425	0.0633758	down
P13861	S78	MySiteLevelPhosphoData	-0.00446383	0.986561
P13861	S80	MySiteLevelPhosphoData	-0.00446383	0.986561
P15924	S165	MySiteLevelPhosphoData	0.124129	0.257879
P15924	S166	MySiteLevelPhosphoData	0.124129	0.257879
P15924	S7	MySiteLevelPhosphoData	0.0557165	0.248089
P16383	S174	MySiteLevelPhosphoData	-0.0743503	0.635874
P16591	S427	MySiteLevelPhosphoData	-0.0754027	0.650386
P16989	S201	MySiteLevelPhosphoData	0.0294223	0.844812
P17275	S259	MySiteLevelPhosphoData	0.0158586	0.762994
P17812	S574	MySiteLevelPhosphoData	-0.0340958	0.802616
P18858	S47	MySiteLevelPhosphoData	-0.104653	0.0727901	down

## Sheet: FoldChange_Protein
Gene names	Protein IDs	Experiment	Regulation	Fold change	adjusted pvalue
EIF3B	P55884;P55884-2	MyFCExp		-0.03	0.9345
TNS3	Q68CZ2;Q68CZ2-2	MyFCExp		0.05	0.9153
SEC16A	O15027-3;O15027-5;O15027-4;O15027;O15027-2	MyFCExp	down	-1.02	0.0483
RBMX	P38159-2;P38159	MyFCExp		-0.8	0.1544
TBC1D2B	Q9UPU7-2;Q9UPU7	MyFCExp		-0.47	0.4464
EML4	Q9HC35	MyFCExp		0.44	0.31
EIF3B	P55884;P55884-2	MyFCExp	up	1.52	0.0216
OVOS2	Q6IE36	MyFCExp		0.7	0.1541

## Sheet: CurveCurator_Data
Modified sequence	Proteins	Ratio 1	Ratio 2	Ratio 3	Ratio 4	Ratio 5	Ratio 6	Ratio 7	Ratio 8	Ratio 9	Ratio 10	Ratio 11	pEC50	Curve Slope	Curve Front	Curve Back	Curve Fold Change	Curve R2	pEC50 Error	Curve Slope Error	Curve Front Error	Curve Back Error	Curve Regulation
ELVEPLT(ph)PSGEAPNQALLR	P55884	1	0.765646	0.718986	0.824458	0.785618	0.553893	0.868662	1.16069	1.14636	1.0178	2.0184	2	0.447543	0.76353	29.2662	0.0475033	0.840296	23.5772	1.25477	0.0591241	0.0553648	up
LLGAEEKEY(ph)HAEGGK	Q68CZ2	1	0.711575	0.83113	0.764179	0.709593	0.796238	0.872389	0.532108	0.695214	0.565093	0.897377	7.28679	24.9734	0.794352	0.680812	-0.508153	0.242622	1167.03	1450.48	0.370447	0.198013
GS(ph)TAENAEYLR	O15027-3	1	0.934889	0.812472	0.836873	0.916718	0.884732	0.764296	0.862095	0.844536	0.859367	0.808488	10.4074	2.0441	0.998276	0.843936	0.250411	0.623751	0.177184	3.50068e+08	0.0174094	1.60912e+10
MHLPS(ph)PTDS(ph)NFYR	P38159-2	1	0.814879	0.769984	0.906152	0.782847	0.793798	0.790877	0.891648	0.863634	0.738274	0.592931	5.8201	1.98677	0.831528	0.605531	-0.225272	0.547714	0.216922	6.62103e+08	0.0274118	8.7311e+09
GSTAENAEY(ph)LR	Q9UPU7-2	1	1.22207	0.795229	0.81831	1.16518	0.963781	0.874659	1.24758	1.21821	1.13981	0.8908	7.27282	24.9373	0.974812	1.10602	0.20497	0.179825	1344.99	1080.72	0.142648	0.159485
GSHQISLDNPDY(ph)QQDFFPK	Q9HC35	1	0.928827	0.90201	0.875497	1.1246	1.0748	1.02047	1.29129	1.18316	1.26977	1.3696	7.35083	0.516056	0.9124	1.36414	0.159286	0.79212	0.344187	2828.86	0.0225534	0.0252156
GSTAENAEY(ph)LR	P55884	1	1.0387	1.04267	1.23594	1.13716	1.09993	1.13311	1.28892	1.06284	1.21917	1.13421	9.35362	7.44468	1.03268	1.16407	-0.559008	0.493305	0.206841	5.68405	0.180244	0.157423
ELVEPLTPSGEAPNQALLR	Q6IE36	1	1.15443	1.37171	1.152	1.32923	1.36645	1.19147	1.18198	0.980666	0.920563	0.416261	5.5771	0.732023	1.25265	0.126379	0.264227	0.822706	0.561212	23768.6	0.0280779	0.079416	down

## Sheet: CurveCurator_Metadata
# Experiment information
experiments = [1, 2, 3, 4, 5, 6, 7, 8, 9, 10, 11]			# The experiment ids within a experiments
doses = [0.0, 0.03, 0.3, 1.0, 3.0, 10.0, 30.0, 100.0, 300.0, 1000.0, 10000.0]							# The doses corresponding to the channel indices
dose_scale = '1e-9'							# The scaling factor for the doses in scientific notation
dose_unit = 'M'							# The base unit of the doses
