# Supplementary material for: PTMNavigator: interactive visualization of differentially regulated post-translational modifications in cellular signaling pathways
Source: Nat Commun. 2025 Jan 8;16:510. doi: 10.1038/s41467-024-55533-y (PMC11711753; doi:10.1038/s41467-024-55533-y)
Supplement: Supplementary file 6 — Source data [file 41467_2024_55533_MOESM6_ESM.zip]

Archive with 24 entries (24 files):
- Figure3b.csv
- Figure3c.csv
- Figure3d.csv
- Figure4a_ksea.csv
- Figure4a_peptides.csv
- Figure4b.csv
- Figure5a_ksea.csv
- Figure5a_peptides.csv
- Figure5b.csv
- Figure5c.csv
- Figure6a.csv
- Figure6b_ksea.csv
- Figure6b_peptides.csv
- SuppFigure1.csv
- SuppFigure10.csv
- SuppFigure2.csv
- SuppFigure3.csv
- SuppFigure4.csv
- SuppFigure5_peptides.csv
- SuppFigure5_proteins.csv
- SuppFigure6.csv
- SuppFigure7.csv
- SuppFigure8.csv
- SuppFigure9.csv
