# Supplementary material for: PTMNavigator: interactive visualization of differentially regulated post-translational modifications in cellular signaling pathways
Source: Nat Commun. 2025 Jan 8;16:510. doi: 10.1038/s41467-024-55533-y (PMC11711753; doi:10.1038/s41467-024-55533-y)
Supplement: Supplementary file 6 — Source data [file 41467_2024_55533_MOESM6_ESM.zip › Figure3b.csv]

Pathway	EGFRi_AG1478	EGFRi_Erlotinib	EGFRi_Lapatinib	RAFi_LY-3009120	RAFi_SB-590885	RAFi_Sorafenib	MEKi_Cobimetinib	MEKi_PD0325901	MEKi_U0126	p38i_BIRB-796	p38i_SB-203580	p38i_SB-239063	JNKi_JNK-IN-8	JNKi_SP-600125	JNKi_Tanzisertib	PI3Ki_LY294002	PI3Ki_PI3K-alpha-I2	PI3Ki_Wortmannin	AKTi_Akt-1-2	AKTi_MK-2206	AKTi_Perifosine	GSK3i_BIO	GSK3i_CHIR-99021	GSK3i_SB216763	mTORi_Everolimus	mTORi_Temsirolimus	mTORi_Torkinib	PKCi_Bisind.I	PKCi_Enzastaurin	PKCi_Go-6983
WP_WNT_SIGNALING_PATHWAY	0.013326521288781604	0.10651561526389636	0.1434615644955683	0.39403996789668744	0.2221432531172437	0.10996906485724804	0.08783035512993055	0.3035187961051151	0.15222999953671268	0.03483889780701428	0.34444674655657903	0.021173451525657846	0.3123188180502094	0.5041782466140943	0.2775488997961722	0.7654887068060691	0.10006135278171963	0.23818320593906087	0.08344967219577587	0.13748858843999512	0.09939881342735078	0.04816992480333237	0.49362806434068873	0.5555623311143307	0.07872965278814839	0.05114903403439502	0.04202682667438073	0.8095296159220544	0.7480097084996723	1.583359492661719
WP_SYNAPTIC_SIGNALING_PATHWAYS_ASSOCIATED_WITH_AUTISM_SPECTRUM_DISORDER	0.8032149055807145	0.17177381827887533	1.232182829291856	0.13399544262373558	0.19424974553835622	0.00947669711161961	0.2541849460954028	0.4387699174577935	0.2717127714420557	0.03502902572045681	0.16271159944142904	0.19231319197059488	0.41072876576346645	0.9403790716107548	0.7892852761276593	1.2664065308473218	0.43771225537021363	0.24279606500516251	0.01839639889579013	0.0034718588970301316	0.019573453514176904	0.1855931670203515	0.011611498671973251	0.03146413159153687	0.06028768470312195	0.0010683756667455259	0.09019387317116659	0.04216055917730163	0.13998271897615727	1.583359492661719
WP_PI3K_AKT_MTOR_SIGNALING_PATHWAY_AND_THERAPEUTIC_OPPORTUNITIES_IN_PROSTATE_CANCER	0.036163061729256755	0.7835761944078228	0.40737841372566164	0.0681797059629993	0.013883658404294258	0.46826101078520066	0.05348419287114184	0.37731413399178126	0.5196904128150321	0.07967993454183774	0.044729371340386785	0.08947288807868257	0.28862435494697547	0.9403790716107548	0.5364830790962843	1.2664065308473218	0.8277426554079232	0.21055694187064877	0.13366137506571443	0.0034718588970301316	0.051131459089507926	0.05645325807959921	0.028503045642521273	0.02823970423397165	0.2722875587164335	0.03408346352059763	0.04202682667438073	0.06295536650010881	0.03535754691239609	1.583359492661719
WP_NRP1_TRIGGERED_SIGNALING_PATHWAYS_IN_PANCREATIC_CANCER	0.5308686194420755	0.1590037408074901	0.8095096158043942	0.17022798512019355	0.05275342141241056	0.13541902682689025	0.05531563814219063	0.058914887356693826	0.010741615515466365	0.07176108495042208	0.1717432610424435	0.11907546262282402	0.3123188180502094	0.6955621833940516	0.4918445115703201	1.2664065308473218	0.24687196307687467	0.014412491537051946	0.02235890121908995	0.14325378348538584	0.20535292722947363	0.10797195074417938	0.06566125986818937	0.16093293448510235	0.34092421222013725	0.6137567934411066	0.005099139607166649	0.3133637307377066	0.7168984010452483	1.583359492661719
KEGG_TIGHT_JUNCTION	0.5235576660924672	1.0761757360995883	0.656820076047441	0.016683800944530352	0.02482358374546954	0.1030397059120613	0.26576039556454495	0.6857503156772561	0.32576373168379247	0.28869973551278294	0.010112864869636435	0.25216459004976555	0.3123188180502094	0.1506556488502013	0.13335764682629506	0.224912393910417	0.33929449576040666	0.24279606500516251	0.21581678484045302	0.096365101429398	0.07944338682693652	0.04816992480333237	0.011611498671973251	0.23825206452548134	0.37399645457012687	0.6137567934411066	0.5217921936041601	0.226396377367077	0.06718225403811061	1.583359492661719
KEGG_GLYCOLYSIS_GLUCONEOGENESIS	0.06756564319598453	0.3703279243409517	0.06200494241558017	0.015178683141144593	0.01726799906028317	0.07835749419538905	0.07384470895808254	0.15286345001768875	0.23481372676317672	0.07261020605437786	0.006684051514496091	0.021173451525657846	0.06496916257555521	0.0767159203288959	0.007806259232288274	0.4518695837328318	0.4722090405390524	0.18577666795277986	0.019570343779634996	0.0034718588970301316	0.24118837431649945	0.026700353526532355	0.0520542586912601	0.2664065309275248	0.023621821846180297	0.16999467196532425	1.3615107430453628	0.45815746747419905	0.10675674991009741	0.1501262962598712
WP_SPINAL_CORD_INJURY	0.3207593748331278	0.07873439038089582	0.051779519945620335	0.07018586694489529	0.8756155640381627	0.29855784163314725	0.05497630762665261	0.08219881021969092	0.2223440648453033	0.07176108495042208	0.49815582673364867	1.282329496997738	1.04275198042095	0.7197917793663605	0.11100612964680946	1.0793198873297714	1.537602002101044	0.24279606500516251	0.21581678484045302	0.3252433552805242	0.27954593641863884	0.10007510911725272	0.11790477926345262	0.47826603058810213	0.17417851754624317	0.8843894883257002	0.04202682667438073	0.3133637307377066	0.31487500246641564	0.5832258430444159
WP_OSTEOBLAST_DIFFERENTIATION_AND_RELATED_DISEASES	0.07115673421741525	0.17691618247822807	0.06302217876244101	0.15776021550013558	0.1409020764289073	0.24914988969377716	0.6362955679019016	0.15286345001768875	0.05168142649979172	0.19498625862779453	0.1803875429324774	0.12365215502770394	0.41072876576346645	0.0454290227756971	0.13232441485429164	0.4518695837328318	1.3675486978809426	0.2699957619539637	0.21581678484045302	0.5967304730617924	0.11666365445915866	0.2350086104767491	0.11790477926345262	0.5555623311143307	0.08478472511674993	0.7117587613156293	0.0311974256633971	0.7268427034200541	0.1344607997189522	1.1651954168095537
WP_P53_TRANSCRIPTIONAL_GENE_NETWORK	0.09660176227139211	0.3061239555075947	0.1434615644955683	0.007353908403980781	0.2221432531172437	0.30833218464416523	0.2159930049530863	1.583359492661719	0.4387418534815699	0.051889448208350515	0.15378369174024756	0.39529991249530083	0.3123188180502094	1.282329496997738	0.33823779405309	0.4069135627606691	0.03112275087043187	0.024443376281946184	0.10438955334616135	0.13748858843999512	0.02878989993209817	0.0062552814248275	0.0010671276100647491	0.170831232730745	0.07872965278814839	0.02506025124001366	0.13873015062564173	0.04216055917730163	0.005460887176628852	0.9285371090636517
KEGG_ENDOCYTOSIS	0.05675498140582645	0.6789522180455495	0.03678513216593433	0.02712735288386956	0.1558515220852918	0.08597140570913445	0.652401107310849	1.4696245518671902	0.32576373168379247	0.17229927666596365	0.010112864869636435	0.023661740456157352	0.28086234211088196	0.02329195521950774	0.13432925338557467	0.0893568751279063	0.04128925022479405	0.014412491537051946	0.0034467996773041624	0.13748858843999512	0.031382365625786675	0.0027455653086276644	0.011611498671973251	0.014427340278190096	0.08493366849140122	0.0344474102258548	0.15867655345103224	0.02000140531801869	0.005460887176628852	0.8951133536176356
WP_SPLICING_FACTOR_NOVA_REGULATED_SYNAPTIC_PROTEINS	0.05869336487222422	1.0957103039390066	0.5896864528300687	0.02712735288386956	0.013883658404294258	0.1030397059120613	1.8621130937809443	0.8578252429396156	0.21692893523251708	0.2985268505191623	0.34444674655657903	0.08947288807868257	0.3123188180502094	0.13095840588383248	0.8138084139401552	0.6023159102906613	0.33929449576040666	1.1792963988536846	0.004562815778906696	0.0034718588970301316	0.09413272317231951	0.08756510038403122	0.06566125986818937	0.2664065309275248	0.2722875587164335	0.07543966353747508	0.02020743790925863	0.7268427034200541	0.030800846335134767	0.9617573936913909
WP_NON_GENOMIC_ACTIONS_OF_1_25_DIHYDROXYVITAMIN_D3	0.15130030085527962	0.29472196899145947	0.7013187898053815	0.016683800944530352	0.021027827813367355	0.06581296509085191	1.4649723652778437	0.5219641727498663	0.15222999953671268	0.07967993454183774	0.010112864869636435	0.07523410278216824	0.015198905070566374	0.05485180166046241	0.33823779405309	0.002734286975183483	0.07734005562658423	0.14350768864319458	0.13366137506571443	0.006673148193197426	0.045092330840920195	0.006235841265177222	0.03632479556671003	0.05478088257237927	0.2849274777347852	0.1656191842513633	-0.0	0.2436707771832111	0.005989435421915645	0.5446877126983776
WP_NF1_COPY_NUMBER_VARIATION_SYNDROME	0.6128785435811634	0.9632891560514969	0.9253081389470977	0.02712735288386956	0.021027827813367355	-0.0	1.5371674907613206	0.3868993704639078	0.42602378635111243	0.12814387649380574	0.009119379311923642	0.12175040411425339	0.015198905070566374	0.2505010116815283	0.2968011941767008	0.11320427845670905	0.09706215553097094	0.23164630173820083	0.02235890121908995	0.0034718588970301316	0.1969130341088041	0.15586195372947406	0.011611498671973251	0.03245904260762985	0.3645699557110168	0.30474780868348067	0.09991884093656157	0.0323287040920457	0.2637135091245888	0.044016972512354195
WP_NETRIN_UNC5B_SIGNALING_PATHWAY	1.0686112166153778	0.1579130629200792	1.1497026905832795	0.02712735288386956	0.013883658404294258	0.6405499700712247	1.4649723652778437	0.5982504739302403	0.17895722752808876	0.12300901222616538	0.010112864869636435	0.15153211404318825	0.0017726330187094264	0.10280751111637187	0.08460476632836801	0.224912393910417	0.009424986273024408	0.014412491537051946	0.08746142137717206	0.20656213238406426	0.11666365445915866	0.04816992480333237	0.023409435994453796	0.10502984011009897	0.09542146541219212	0.054620950900934696	0.33533805638106234	0.028574368697136567	0.02688487372518821	0.2619839872006969
WP_DNA_DAMAGE_RESPONSE	0.06756564319598453	0.6791098400804155	0.34498848900115925	0.02712735288386956	0.3280080177601163	0.088471468569225	1.7380877006809339	0.061675338910965716	0.32576373168379247	0.20669318583041538	0.49231340355588626	0.026472611415682624	0.11662631359726958	0.9403790716107548	1.282329496997738	0.5402353256227173	0.33929449576040666	0.014412491537051946	0.0034467996773041624	0.062177977320869715	0.031382365625786675	0.20385452802339515	0.06566125986818937	0.45865231807505835	0.34092421222013725	0.028649033629057855	0.07747839370910094	0.028574368697136567	0.015844017410397405	0.705062037348336
KEGG_RNA_DEGRADATION	0.41729857513739804	0.1579130629200792	0.21597888740250148	0.007353908403980781	0.021027827813367355	0.0018240299179763937	1.4649723652778437	0.053664090006953345	0.07013770565296445	0.34668050400817707	0.031358908464321274	0.3173344972554326	0.033489508540404764	0.0707471859817309	0.19616877075425418	0.3602596022846736	0.7363812363208706	0.014412491537051946	0.15135524349937662	0.15584606433278034	0.17484499567695802	0.05538005267714281	0.023409435994453796	0.04704158984674114	0.3645699557110168	0.054620950900934696	0.6845908793837795	0.06295536650010881	0.10045759856673307	0.04821781168554717
KEGG_NUCLEOTIDE_EXCISION_REPAIR	0.05514369979253846	0.1463845597442057	0.8630264368140059	0.006999863870157703	0.05699241955153416	0.18261857829688144	1.3748747044161482	0.25152394748351314	0.15222999953671268	0.28869973551278294	0.03817560003019452	0.16618012602242582	0.0017726330187094264	0.9323130407981863	1.1649678587896208	0.4518695837328318	0.33929449576040666	0.024443376281946184	0.21581678484045302	0.15584606433278034	0.06939677157696303	0.31795932476650357	0.06566125986818937	0.2229549154489967	0.09129668784626366	0.05819648450357272	0.05370283587603325	0.028574368697136567	0.02688487372518821	0.34590695516962733
KEGG_MAPK_SIGNALING_PATHWAY	1.2261330534955757	0.078779926593	0.7013187898053815	0.03571827595167775	0.021027827813367355	0.06451879882334405	1.7380877006809339	0.49296327339188023	0.16267990355293507	0.051889448208350515	0.010112864869636435	0.08947288807868257	0.18360614324146607	0.03137680206676208	0.009499833131504324	0.17491874039335506	0.04336722325892518	0.024789874140188115	0.10566836486929078	0.0034718588970301316	0.06518012770798072	0.11398601593536416	0.06566125986818937	0.1718338428761777	0.3722346084396317	0.20314825095011302	0.07749510487989038	1.0613484689395647	0.29196411420136065	0.6582246729698571
KEGG_LONG_TERM_DEPRESSION	0.40508352007429893	0.33683311616915806	0.7398848900678026	0.02712735288386956	0.0010614013193080262	0.21445574558648095	1.8621130937809443	1.150111150215728	0.23686634358777015	0.11002344156012145	0.006483047348280219	0.032339933316852594	0.3123188180502094	0.08716460756432026	0.13335764682629506	0.03696649639213619	0.07734005562658423	0.014412491537051946	0.21581678484045302	0.3360951473782846	0.019573453514176904	0.10797195074417938	0.06566125986818937	0.13166194952150534	0.34092421222013725	0.6137567934411066	0.010165723428910124	0.3639604364151063	0.015844017410397405	0.2834219006733541
KEGG_FC_GAMMA_R_MEDIATED_PHAGOCYTOSIS	0.24512938426426895	0.07873439038089582	1.0156314577336434	0.007734931713231488	0.013883658404294258	0.088471468569225	1.4649723652778437	0.15286345001768875	0.0051918392885244025	0.03147260083211102	0.0301073607825627	0.008800452400758538	0.033489508540404764	0.059908930975774474	0.007806259232288274	0.0893057365126347	0.4192745501556025	0.09047857449672836	0.12281743677216084	0.8288721606089859	0.03517061289380227	0.006235841265177222	0.04087006324960751	0.16093293448510235	0.039019929382320594	0.11751562583942471	0.19043384418567308	0.028574368697136567	0.039800294576952104	0.23143454039433148
KEGG_CALCIUM_SIGNALING_PATHWAY	0.8409847438151627	0.7646312642042082	0.2859598493193044	0.032669116745903705	0.4496468317658815	0.28157763449940765	1.7380877006809339	0.6688135994243499	0.27490068665667144	0.35887064690335735	0.1803875429324774	1.1510914553136193	0.20014091825774177	0.9403790716107548	1.1649678587896208	0.5244980870414562	0.43771225537021363	1.1792963988536846	0.09230032396060234	0.7620487325381451	0.24118837431649945	0.16775533936069573	0.011611498671973251	0.11020176979238137	0.024192076929395824	0.07543966353747508	0.5798711648318717	0.2786952123606701	0.10045759856673307	0.5446877126983776
WP_TRANSLATION_INHIBITORS_IN_CHRONICALLY_ACTIVATED_PDGFRA_CELLS	1.1887962319193628	0.17691618247822807	2.3315475183367487	0.060106999968054124	0.021027827813367355	0.05567028314420031	0.8677215580637099	0.28808182592676423	0.27941830474995016	0.30444843145105627	0.03817560003019452	0.008800452400758538	0.4989351911784269	0.48904746030701274	0.009499833131504324	0.5402353256227173	0.4973770001616413	0.0025112439683808987	0.08746142137717206	0.047365339138735724	0.2943226116290402	0.2350086104767491	0.03938347448350131	0.3035476518761378	0.37399645457012687	0.11298231079264141	0.2793851163577023	0.028574368697136567	0.10045759856673307	0.705062037348336
WP_THYROID_STIMULATING_HORMONE_TSH_SIGNALING_PATHWAY	0.5378098197930684	0.1590037408074901	2.3315475183367487	0.032669116745903705	0.013883658404294258	0.00947669711161961	0.5266947846570418	0.44296136169990535	0.13441893802621885	0.051889448208350515	0.009119379311923642	0.19231319197059488	0.00535051342407318	0.5415648991622769	0.86119782581552	0.224912393910417	0.05043120501684918	0.014412491537051946	0.0623667831568555	0.0034718588970301316	0.045092330840920195	0.10007510911725272	0.03938347448350131	0.004413560677684993	0.05002943686612229	0.03408346352059763	0.08560581982045502	0.4332564155777122	0.29196411420136065	0.9617054723572399
WP_THYMIC_STROMAL_LYMPHOPOIETIN_TSLP_SIGNALING_PATHWAY	1.000748138655173	0.16930761551037402	2.1204226361621683	0.032669116745903705	0.021027827813367355	0.1319861806408699	0.1394510377564601	0.11050740476996253	0.15222999953671268	0.012725378804286855	0.03817560003019452	0.1908145159063389	0.11662631359726958	0.37151523285669896	0.9302989552963142	0.5033239237663656	0.17433077329294516	0.021714751397851374	0.019570343779634996	0.012267925680263539	0.0699012501073379	0.1522990534865317	0.06566125986818937	0.29991926751029435	0.2722875587164335	0.054620950900934696	0.028219953661403806	0.02000140531801869	0.0833900268391455	1.1651954168095537
WP_THERMOGENESIS	0.5095628449351974	0.0733287008187969	1.5471473202735084	0.15776021550013558	0.05699241955153416	0.002272223740695758	1.0953497438784912	0.058914887356693826	0.15222999953671268	0.076136571934054	0.010112864869636435	0.1515227307844701	0.3123188180502094	0.123461907831697	0.009499833131504324	0.012198281788900511	0.9768762011528622	0.6271146195455364	0.007298707710086603	0.2222870682583057	0.20535292722947363	0.16775533936069573	0.06566125986818937	0.006022121566658536	0.08759305502884707	0.1974154531353105	0.10403733578721801	0.03412312589746824	0.06718225403811061	0.011378521121807247
WP_TGF_BETA_SIGNALING_PATHWAY	0.6108365155604605	0.054246748234684276	1.609238576563098	0.0032712039805806526	0.013883658404294258	0.004456677000199456	0.10660838769010977	0.08296689554546702	0.03618602386282331	0.07261020605437786	0.031358908464321274	0.07948216028026658	0.07327594561351863	0.11246650605151333	0.0023219325219523707	0.374904957440657	0.0008457538870150986	0.19316172150509084	0.018715756608481092	0.15584606433278034	0.045092330840920195	0.026700353526532355	0.06566125986818937	0.20830524800389963	0.024192076929395824	0.12832600876488887	0.009372538454820478	0.3099524767483549	0.0435895785071522	0.2729162647417764
WP_PLEURAL_MESOTHELIOMA	1.000748138655173	0.09513317460567662	1.7234168768695683	0.0032712039805806526	0.039625939817593124	0.030840022978402173	0.8120677525980734	0.08648229737024518	0.2041199826559248	0.30444843145105627	0.010112864869636435	0.026472611415682624	0.11662631359726958	0.21189437953727733	0.0023219325219523707	0.19069730530321855	0.008414477267036582	0.042352364882609385	0.02235890121908995	0.012267925680263539	0.032201224646976154	0.026700353526532355	0.03632479556671003	0.038131006586035875	0.006900121908062676	0.07543966353747508	0.043195273789829965	0.3133637307377066	0.18687460721622404	0.5572127642946236
WP_OREXIN_RECEPTOR_PATHWAY	0.39252139244728546	0.2455562128760863	2.3315475183367487	0.002577422903838202	0.013883658404294258	0.0037069007339198554	0.393378286948214	0.15446535484180066	0.1715283957278352	0.2799896826718007	0.03817560003019452	0.0036835590278458926	0.4017267965130199	0.14513411424230838	0.030622667337626815	0.2628166968746577	0.185184495021816	0.1671124162653049	0.08344967219577587	0.2319416911835564	0.27954593641863884	0.1522990534865317	0.031093489009431867	0.2664065309275248	0.2722875587164335	0.02773532216549996	0.18628032565753508	0.006211034543909214	0.1344607997189522	0.5879071204124396
WP_NONALCOHOLIC_FATTY_LIVER_DISEASE	0.14763092311137474	0.3237295618137283	1.4107287658752847	0.07018586694489529	0.013883658404294258	0.08597140570913445	0.5266947846570418	0.02940962932769393	0.2717127714420557	0.0922580887182828	0.010112864869636435	0.008800452400758538	0.7371743570936061	0.015695129751046095	0.00955554473905526	0.1357501702209264	0.562351111871106	0.024443376281946184	0.3587878846668343	1.282329496997738	0.19473514876902803	0.05700316290229174	0.036446550977896106	0.17184667680962337	0.023621821846180297	0.16733920384086126	0.07941835259783041	0.032045204965058215	0.015844017410397405	0.07849032891311485
WP_NETWORK_MAP_OF_SARS_COV_2_SIGNALING_PATHWAY	0.5885098886641682	0.18037850494200303	2.1192103688639143	0.06224259353442134	0.16476897474194893	0.11963801612797809	0.1452230921107175	0.20643954446317223	0.08902533415950652	0.8738393059710934	0.009119379311923642	0.021173451525657846	0.06496916257555521	0.36859111546855766	0.03055916097646878	0.0173474006441323	0.9778111734213768	0.3068972541854061	0.15135524349937662	0.401449478133205	0.2943226116290402	0.09175820377982796	0.031093489009431867	0.12627300956217968	0.31090074972921217	0.054620950900934696	0.09870876922657981	0.2855575996294867	0.005460887176628852	0.1630254930737564
WP_MIRNA_REGULATION_OF_PROSTATE_CANCER_SIGNALING_PATHWAYS	0.860170430398349	1.0761757360995883	1.329379260226789	0.0980210690864398	0.05978864447919416	0.1402401033893426	0.41391497912812386	0.058914887356693826	0.028658370791239066	0.11002344156012145	0.010112864869636435	0.16555154178201242	0.10630337723725988	0.059675752737941186	0.04639252505868541	0.24356135816441637	0.07914861808612178	0.37256041076557284	0.11006271415862441	0.20656213238406426	0.18727148882140887	0.10544568524443748	0.031093489009431867	0.020677896116466917	0.0419029195635458	0.4072682336060378	0.15867655345103224	0.45815746747419905	0.13998271897615727	0.4832794328510863
WP_KIT_RECEPTOR_SIGNALING_PATHWAY	1.2624368013382734	0.5437005203106793	1.8621130937809443	0.07018586694489529	0.2741460479648354	0.08112673884914483	0.6212638499900968	0.3996845376012344	0.1311959459931338	0.21920053646387053	0.044729371340386785	0.19231319197059488	0.30786474027319466	0.11246650605151333	0.33823779405309	0.19069730530321855	0.11045960150050349	8.756819768629641e-05	0.007298707710086603	0.0034718588970301316	0.019573453514176904	0.09835263529291463	0.11790477926345262	0.16093293448510235	0.05002943686612229	0.13298474011101943	0.018717045590975246	0.17621449815304985	0.03535754691239609	0.685450018114485
WP_IL6_SIGNALING_PATHWAY	1.047401698021159	0.2221432531172437	2.3315475183367487	0.07018586694489529	0.039625939817593124	0.01635901949405604	0.6339540441488714	0.19271258589653512	0.08902533415950652	0.07261020605437786	0.03817560003019452	0.19231319197059488	0.015198905070566374	0.015695129751046095	0.5658245638897774	0.3234588935517985	0.16188928174776857	0.060035088571085575	0.14555481765700656	0.07836671948607933	0.09939881342735078	0.04816992480333237	-0.0	0.7444278781388839	0.05002943686612229	0.02855546043618704	0.006396033146739266	0.3099524767483549	0.1344607997189522	0.9191515944462485
WP_HEPATITIS_B_INFECTION	0.39252139244728546	0.18486314696999817	1.8621130937809443	0.032669116745903705	0.02482358374546954	0.01955004798069288	0.7963698538359022	0.5237464668185132	0.13667639372656976	0.07261020605437786	0.010112864869636435	0.11907546262282402	0.0017726330187094264	0.04641575732002416	0.008026346513462946	0.10502944977817372	0.10868696190393987	0.014936616925218927	0.01839639889579013	0.096365101429398	0.031382365625786675	0.10007510911725272	0.06566125986818937	0.2849274777347852	0.2722875587164335	0.18663209975285694	0.02020743790925863	0.576624225068952	0.030800846335134767	0.725983564563012
WP_DNA_DAMAGE_RESPONSE_ONLY_ATM_DEPENDENT	0.860170430398349	0.7059030166985253	1.315824735751191	0.17022798512019355	0.2221432531172437	0.016581746049716146	0.27269639699444564	0.1297223612512777	0.32576373168379247	0.07261020605437786	0.09025090805918087	0.054093062505446196	0.09839735056814136	0.059908930975774474	0.009499833131504324	0.1871346910112089	0.40813595510864453	0.014412491537051946	0.08344967219577587	0.711112008554595	0.031382365625786675	0.10007510911725272	0.06566125986818937	0.1718338428761777	0.1392391727141163	0.0010683756667455259	0.028219953661403806	0.576624225068952	0.12221810312138387	0.6791098400804155
WP_CELL_CYCLE	0.06516492791196395	0.3821038930779879	1.4175530425669758	0.07018586694489529	0.013883658404294258	0.02420881626769526	0.5860412288075283	0.058914887356693826	0.04563977960678847	0.07967993454183774	0.03817560003019452	0.011666568323455553	0.09931673423092441	0.9403790716107548	0.15254712968752723	0.1371264668822526	0.04128925022479405	0.2696947481599298	0.07154312735628454	0.0034718588970301316	0.2943226116290402	0.09175820377982796	0.06566125986818937	0.31676282358316965	0.0419029195635458	0.10273249735004734	0.27355557271020026	0.5090840196536243	0.005460887176628852	0.07877493905231749
WP_BRAIN_DERIVED_NEUROTROPHIC_FACTOR_BDNF_SIGNALING_PATHWAY	0.5768174065598183	0.3061239555075947	1.5471473202735084	0.07018586694489529	0.05978864447919416	0.08597140570913445	0.6339540441488714	0.348578393889197	0.15222999953671268	0.1004704289944417	0.15378369174024756	0.19231319197059488	0.3123188180502094	0.07289199782085617	0.009499833131504324	0.374904957440657	0.32121298539648535	0.013229551202551381	0.02235890121908995	0.3105555823138348	0.04286092390994929	0.10007510911725272	0.023409435994453796	0.023226017263956306	0.08350075974004058	0.033656475576984826	0.043195273789829965	0.2042109711132223	0.7480097084996723	0.4561878746620862
WP_7Q11_23_COPY_NUMBER_VARIATION_SYNDROME	0.5235576660924672	0.3061239555075947	2.1204226361621683	0.0980210690864398	0.1409020764289073	0.28323384465814566	0.13698705195918884	0.15286345001768875	0.32576373168379247	0.19498625862779453	0.03728768376198806	0.07948216028026658	0.015198905070566374	0.09379239792219138	0.2666979415220401	0.7654887068060691	0.9520182051792424	1.002323323429238	0.21581678484045302	0.4158684053812671	0.2943226116290402	0.26423377229216455	0.06294498094056337	0.11593902988770932	-0.0	0.0344474102258548	0.06584828271229674	0.7268427034200541	0.039800294576952104	0.3871658344496509
WP_4_HYDROXYTAMOXIFEN_DEXAMETHASONE_AND_RETINOIC_ACIDS_REGULATION_OF_P27_EXPRESSION	0.8549037263165888	0.055237691978594024	1.4821120912586656	0.016683800944530352	0.049272668442105504	0.24914988969377716	0.29092966874467974	0.36320345925697517	0.010741615515466365	0.07967993454183774	0.08695564291129185	0.06282196321894987	0.1459954469139471	0.5022282360944861	0.33823779405309	0.4069135627606691	0.15961571325529156	0.1439882176479702	0.008937672316758311	0.062177977320869715	0.0612989013925692	0.05538005267714281	0.06566125986818937	0.20830524800389963	0.0419029195635458	0.054620950900934696	0.0311974256633971	0.028574368697136567	0.015844017410397405	0.5239607427623844
KEGG_PATHWAYS_IN_CANCER	0.8476777351783611	0.078779926593	1.5471473202735084	0.02712735288386956	0.021027827813367355	0.01635901949405604	0.07474360110580108	0.13061353139279633	0.15222999953671268	0.3067296383271438	0.03817560003019452	0.021173451525657846	0.303369271357835	0.043694818177106055	0.009499833131504324	0.30647021927851603	0.0008457538870150986	0.10632623586158867	0.15135524349937662	0.07019140486446268	0.09939881342735078	0.10007510911725272	0.011611498671973251	0.023226017263956306	0.0010690884455541	0.6310236873411526	0.018717045590975246	0.7663444597152196	0.2637135091245888	0.7972186314242021
KEGG_CHEMOKINE_SIGNALING_PATHWAY	1.0596527311303017	0.3703279243409517	2.3315475183367487	0.032669116745903705	0.3280080177601163	0.24914988969377716	1.1105596115860354	0.6011781747856748	0.6777607372784676	0.15386571845663802	0.006483047348280219	0.021173451525657846	0.07327594561351863	0.123461907831697	0.15254712968752723	0.01740672159028613	0.08272684142784165	1.1792963988536846	0.05880127992275959	0.14370154626225703	0.06939677157696303	0.1388922485326242	0.04087006324960751	0.2664065309275248	0.06028768470312195	0.07543966353747508	0.3659083503407554	0.057225287462344274	0.05167604715508425	0.43341761763128883
KEGG_CELL_CYCLE	0.06455949238309795	0.7401969817645471	1.8621130937809443	0.07018586694489529	0.05366195614087796	0.1030397059120613	0.8021225007954035	0.058914887356693826	0.15222999953671268	0.07176108495042208	0.03817560003019452	0.021173451525657846	0.02636023940744822	0.9873374562536995	0.2666979415220401	0.18640096537000267	0.04128925022479405	0.3068972541854061	0.15135524349937662	0.062177977320869715	0.2943226116290402	0.006235841265177222	0.03938347448350131	0.24538680356835163	0.023621821846180297	0.07543966353747508	0.43395860643401907	0.6359893177962466	0.0017547275820233585	-0.0
KEGG_ACUTE_MYELOID_LEUKEMIA	1.1677585705092177	0.14897911868227742	2.3315475183367487	0.016683800944530352	0.013883658404294258	0.13541902682689025	0.27269639699444564	0.19271258589653512	0.015606852977676264	0.07967993454183774	0.08145552707200264	0.19231319197059488	0.025071161535653797	0.04237670218129287	0.33823779405309	0.3306936022388371	0.5183626441178697	0.7577100900931768	0.009760644638413364	0.0034024835788849187	0.031382365625786675	0.006235841265177222	0.05819889312479748	0.16093293448510235	0.0419029195635458	0.13298474011101943	0.014345058065156268	0.01657660378967967	0.042577949347412734	0.9191515944462485
WP_TNF_RELATED_WEAK_INDUCER_OF_APOPTOSIS_TWEAK_SIGNALING_PATHWAY	1.4548448599867956	0.2505729008782511	1.046356104486106	0.007353908403980781	0.021027827813367355	0.016581746049716146	0.9348829731223088	0.48644947965366264	0.15571313595066189	0.07176108495042208	0.010112864869636435	0.021173451525657846	0.17548672435992624	0.059908930975774474	0.0023219325219523707	0.1871346910112089	0.08272684142784165	0.21638957084551194	0.019570343779634996	0.3360951473782846	0.031382365625786675	0.05538005267714281	0.04087006324960751	0.5517206024295904	0.030274380666904948	0.1020582308173398	0.028219953661403806	0.7268427034200541	0.06718225403811061	0.9617573936913909
WP_ROLE_OF_HYPOXIA_ANGIOGENESIS_AND_FGF_PATHWAY_IN_OA_CHONDROCYTE_HYPERTROPHY	1.6679357702216582	0.09742855302516575	1.1497026905832795	0.007353908403980781	0.013883658404294258	0.28157763449940765	0.7833430895842646	0.3235579088184025	0.30152274227667736	0.07967993454183774	0.010112864869636435	0.021173451525657846	0.11462722834128938	0.11246650605151333	0.008994639781743727	0.4069135627606691	0.07058217627103307	0.014412491537051946	0.21581678484045302	0.6227736118079049	0.2233975183238288	0.05538005267714281	0.03632479556671003	0.12627300956217968	0.0363327620052912	0.05114903403439502	0.5103446721256082	0.02000140531801869	0.042577949347412734	0.7887668770155802
WP_ANDROGEN_RECEPTOR_SIGNALING_PATHWAY	1.6679357702216582	0.11127120685906745	1.042126801681736	0.0042225132211315295	0.08901417121753058	0.0810944406763743	0.7983399973217302	0.27046104598910015	0.12083783093693262	0.1004704289944417	0.010112864869636435	0.16618012602242582	0.015198905070566374	0.9873374562536995	0.3887848279443795	0.3602596022846736	0.0008457538870150986	0.18448785442120388	0.15135524349937662	0.08651367712075543	0.20535292722947363	0.31795932476650357	0.06566125986818937	0.06621370500678267	0.37399645457012687	0.021198892597685447	0.22862415196553043	0.06483305493357057	0.12221810312138387	0.2636436821812906
WP_REGULATION_OF_ACTIN_CYTOSKELETON	0.16973889495666894	0.8629123739498812	0.611371251264871	0.0980210690864398	0.05699241955153416	0.0037069007339198554	0.9263458262611363	1.583359492661719	1.3739964543646275	0.3034636440707204	0.010112864869636435	0.44683105825684677	0.3123188180502094	0.6689858060260173	0.32093286952185185	0.32149566046155437	0.054739315548496634	0.23818320593906087	0.19043137117481498	0.0034718588970301316	0.24118837431649945	0.1522990534865317	0.06566125986818937	0.06005096559227955	0.08759305502884707	0.1504562689275646	0.08560581982045502	1.0613484689395647	0.4496468317658815	0.10195943998888297
KEGG_REGULATION_OF_ACTIN_CYTOSKELETON	0.3406202904115753	0.6789522180455495	0.8215436442126385	0.15776021550013558	0.10061085111091321	0.10347540588200212	1.112618696500846	1.583359492661719	1.3739964543646275	0.20669318583041538	0.03817560003019452	0.40552757198181444	0.3123188180502094	0.9403790716107548	0.5525268105254553	0.42427409895822615	0.20444485398308865	0.29211376650631543	0.21581678484045302	0.0034718588970301316	0.1969130341088041	0.1522990534865317	0.06566125986818937	0.13428163342250243	0.0419029195635458	0.30474780868348067	0.04202682667438073	0.7372353062768008	0.7168984010452483	0.1630254930737564
WP_DISTURBED_PATHWAYS_IN_DUCHENNE_MUSCULAR_DYSTROPHY	0.48536238397650683	0.8122728987346134	0.6537668144218063	0.07018586694489529	0.1558515220852918	0.39015592444497377	1.4649723652778437	1.4696245518671902	0.5462021738479858	0.19376205177603514	0.2554573506257239	0.816016839772089	0.38238860830252164	0.9403790716107548	1.282329496997738	1.0793198873297714	0.5183626441178697	1.1792963988536846	0.11058058658026396	0.711112008554595	0.2943226116290402	0.15586195372947406	0.06566125986818937	0.5517206024295904	0.07872965278814839	0.05114903403439502	0.5798711648318717	0.02000140531801869	0.1344607997189522	0.685450018114485
KEGG_LONG_TERM_POTENTIATION	0.5235576660924672	0.16930761551037402	1.050597513667681	0.032669116745903705	0.013883658404294258	0.0018240299179763937	1.8621130937809443	1.583359492661719	0.5110993108609021	0.076136571934054	0.010112864869636435	0.008800452400758538	0.17166984465695423	-0.0	0.32093286952185185	0.06583606142638807	0.04128925022479405	0.024789874140188115	0.19000199091517844	0.4357662844237392	0.03564794564580348	0.10007510911725272	0.06566125986818937	0.006417032697231491	0.13906936955423935	0.4237297565335545	0.04202682667438073	0.18738166116108879	0.005460887176628852	0.09014435398082334
WP_REGULATORY_CIRCUITS_OF_THE_STAT3_SIGNALING_PATHWAY	0.4115896073620569	0.38385863161282396	2.1192103688639143	0.02712735288386956	0.013883658404294258	0.28692819805013536	1.8621130937809443	0.3185307266977064	0.3270153883130351	0.07176108495042208	0.010112864869636435	0.11724534535193018	0.40560932162568764	0.6955621833940516	0.376827501102845	0.4069135627606691	0.1296034647374533	0.014412491537051946	0.21581678484045302	0.0034718588970301316	0.06939677157696303	0.0016964649868773031	0.06566125986818937	0.16093293448510235	0.08540404652356427	0.2673066234192215	0.07956256044927854	0.02000140531801869	0.1492220629659223	1.2313289513301946
WP_PI3K_AKT_SIGNALING_PATHWAY	1.2624368013382734	0.1590037408074901	2.3315475183367487	0.02712735288386956	0.0010614013193080262	0.07002606529870496	0.6212638499900968	0.058914887356693826	0.10623823794205658	0.30444843145105627	0.010112864869636435	0.23241336981133112	0.015198905070566374	0.48904746030701274	0.011092323411911853	0.15115275727375432	1.537602002101044	0.41099479598835664	0.3166209740528744	0.39199011784335636	0.06518012770798072	0.37244225581176416	0.04813205624974989	0.470758974094008	0.07872965278814839	0.03408346352059763	0.006396033146739266	0.1101685315962048	0.0017547275820233585	0.4742593367167925
WP_ONCOSTATIN_M_SIGNALING_PATHWAY	0.359605917975248	0.2701704175053456	2.109440185648491	0.009478995459773584	0.05366195614087796	0.18261857829688144	0.8120677525980734	0.37731413399178126	0.32576373168379247	0.07261020605437786	0.010112864869636435	0.23241336981133112	0.08136082998388343	0.22143800745129263	0.22557889240096188	0.1357501702209264	0.33929449576040666	0.3068972541854061	0.21581678484045302	0.63251785536842	0.24199953202789545	0.00714207775327702	0.0442904343673171	0.7796541377819164	0.0423417655244307	0.021198892597685447	0.23948617022860322	0.028574368697136567	0.010874351893014257	1.4089154247949978
WP_INTERFERON_TYPE_I_SIGNALING_PATHWAYS	0.5235576660924672	1.166936078434332	2.3315475183367487	0.02712735288386956	0.02482358374546954	0.13793517413753326	0.32511616929959103	0.25883591145989815	0.010741615515466365	0.3083176789694122	0.010112864869636435	0.021173451525657846	0.15849738708539157	0.059908930975774474	0.0023219325219523707	0.11320427845670905	1.537602002101044	0.07034419089706682	0.3166209740528744	0.0822823757474194	0.24118837431649945	0.5701312270061701	0.04087006324960751	0.40465461797517466	0.31090074972921217	0.4237297565335545	0.04202682667438073	0.3133637307377066	0.005460887176628852	0.044016972512354195
WP_CKAP4_SIGNALING_PATHWAY_MAP	1.1312012998669614	0.9369295340758215	1.7234168768695683	0.02712735288386956	0.05275342141241056	0.4527292809318765	1.8621130937809443	0.5418582203820029	0.15222999953671268	0.07261020605437786	0.010112864869636435	0.021173451525657846	0.3123188180502094	0.11246650605151333	0.014188324667103788	0.20523636258363395	0.20539321694094767	0.41035931053326075	0.018715756608481092	0.0024746191357967753	0.026741890435250718	0.16775533936069573	0.023409435994453796	0.5555623311143307	0.06028768470312195	0.02855546043618704	0.005582955291959425	0.06483305493357057	0.06718225403811061	0.2729162647417764
WP_CHEMOKINE_SIGNALING_PATHWAY	0.8658116605397502	0.3061239555075947	2.3315475183367487	0.041320608422422904	0.3975119214391636	0.28692819805013536	1.3748747044161482	0.5481211323535848	0.7202913440153583	0.19498625862779453	0.005040224622624827	0.021173451525657846	0.08703756206417429	0.1193016523633932	0.15457302827743438	0.01740672159028613	0.04336722325892518	0.9158787438820993	0.029736418604613794	0.14948690959159092	0.07944338682693652	0.15374743257148987	0.04087006324960751	0.2664065309275248	0.0423417655244307	0.07543966353747508	0.33533805638106234	0.032045204965058215	0.06718225403811061	0.3871658344496509
WP_ANGIOPOIETIN_LIKE_PROTEIN_8_REGULATORY_PATHWAY	0.3597132031643542	0.17177381827887533	1.6157263865149185	0.06224259353442134	0.05699241955153416	0.004456677000199456	0.76237428193464	0.022709890775876648	0.08902533415950652	0.11273631254493346	0.1803875429324774	0.16618012602242582	0.3123188180502094	0.6955621833940516	0.33823779405309	0.4069135627606691	0.6024757830222658	0.014412491537051946	0.009760644638413364	0.15089809926904593	0.09939881342735078	0.07907723588957563	0.023409435994453796	0.0028996822710792586	0.14488132287179123	0.0010683756667455259	0.3340639601734162	0.7285040828700436	0.7480097084996723	1.4089154247949978
WP_ANDROGEN_RECEPTOR_NETWORK_IN_PROSTATE_CANCER	0.9080534063637532	0.15503890004343696	2.1204226361621683	0.02712735288386956	0.021027827813367355	0.24914988969377716	0.9263458262611363	0.576289997653695	0.028658370791239066	0.07261020605437786	0.03817560003019452	0.023661740456157352	0.11335797905537823	0.6472287531163394	0.5230783749476677	0.4518695837328318	0.4192745501556025	0.40440487996992275	0.19043137117481498	0.07533092808754091	0.09939881342735078	0.04816992480333237	0.06566125986818937	0.06005096559227955	0.24833367547354665	0.01498563645222692	0.23948617022860322	0.13169306377297893	0.018697195784493685	1.583359492661719
WP_ALPHA_6_BETA_4_SIGNALING_PATHWAY	1.2261330534955757	0.3061239555075947	2.3315475183367487	0.014239228369874176	0.1558515220852918	0.24914988969377716	1.4649723652778437	0.07613079130562969	0.32576373168379247	0.2049417321711167	0.03817560003019452	0.0561395263446681	0.015198905070566374	0.11246650605151333	0.3887848279443795	0.25871475154842183	0.2797158814220074	0.024443376281946184	0.11058058658026396	0.06494245281135133	0.2943226116290402	0.17835439331773978	0.06490772099471784	0.17184667680962337	0.05002943686612229	0.16999467196532425	0.0395491466220849	0.3639604364151063	0.09072866069930077	0.9617054723572399
WP_AGE_RAGE_PATHWAY	0.6886337972830967	1.0957103039390066	2.3315475183367487	0.02712735288386956	0.02482358374546954	0.0739581622058372	1.7380877006809339	1.2224473635417872	1.0032051397980035	0.18873331979782984	0.010112864869636435	0.021173451525657846	0.303369271357835	0.04671630819717456	0.43022655543193755	0.002734286975183483	0.04128925022479405	0.014412491537051946	0.15135524349937662	0.6888696773318552	0.2943226116290402	0.1522990534865317	0.011611498671973251	0.8729484451890074	0.20599493915009617	0.03408346352059763	0.08560581982045502	0.06096799810884983	0.18687460721622404	0.2752494644541006
KEGG_FC_EPSILON_RI_SIGNALING_PATHWAY	0.6729975553107351	0.37700662859376854	1.7234168768695683	0.06224259353442134	0.021027827813367355	0.01635901949405604	1.5371674907613206	0.31000393948961324	0.15263130265024885	0.00807364200348259	0.010112864869636435	0.16618012602242582	0.033489508540404764	0.04375736517021028	0.1654769901156202	0.224912393910417	0.04336722325892518	0.11439389127322569	0.03974604575331911	0.20508267997172627	0.09939881342735078	0.10007510911725272	0.011611498671973251	0.32300061986606676	0.0423417655244307	0.07519866721529632	0.08560581982045502	0.19013346372220682	0.06718225403811061	0.4832794328510863
WP_UROTENSIN_II_MEDIATED_SIGNALING_PATHWAY	1.9034642181804993	0.9821672227252106	2.1204226361621683	0.007353908403980781	0.013883658404294258	0.1030397059120613	0.8137555553984488	0.7946256968957439	0.07013770565296445	0.07261020605437786	0.010112864869636435	0.023661740456157352	0.015198905070566374	0.11246650605151333	0.018260162197481514	0.30186118149022295	0.09215177667053222	0.014412491537051946	0.03192807006056496	0.07019140486446268	0.18727148882140887	0.12200977362825434	0.023409435994453796	0.025538098824459583	0.0419029195635458	0.5594036304670819	0.02571381561889547	0.07406728695979514	0.005460887176628852	0.9617573936913909
WP_RESISTIN_AS_A_REGULATOR_OF_INFLAMMATION	1.5524646392066097	0.5114137841966532	1.8621130937809443	0.03735195893234223	0.05699241955153416	0.21445574558648095	1.2375360345080644	0.7505586358641592	0.37595127180869864	0.076136571934054	0.11398601593536416	0.021173451525657846	0.15785721431734545	0.015695129751046095	0.018260162197481514	0.012198281788900511	0.17433077329294516	0.13528332739491114	0.02235890121908995	0.4158684053812671	0.04562049636235649	0.00714207775327702	0.012679514308188979	0.16093293448510235	0.07477767272580232	0.07543966353747508	0.2807420112022849	0.3133637307377066	0.0017547275820233585	0.685450018114485
WP_RAS_SIGNALING	2.088509470981625	0.2959573969445351	2.3315475183367487	0.029329803010771	0.013883658404294258	0.011159406069977758	0.9263458262611363	0.43687518941460424	0.1077304524083316	0.2136420458139287	0.009119379311923642	0.008800452400758538	0.11662631359726958	0.04375736517021028	0.2824522150883218	0.0173474006441323	0.2965581385160059	0.809259249592203	0.15833239349407643	0.2222870682583057	0.1969130341088041	0.11204117715860265	0.06566125986818937	0.08830491772647074	0.06028768470312195	0.00734012480994485	0.06584828271229674	0.005402766548672101	0.05167604715508425	0.2729162647417764
WP_PRIMARY_OVARIAN_INSUFFICIENCY	1.6679357702216582	0.32256822280228215	2.1204226361621683	0.1880174647099893	0.06807253046338024	0.93380134902456	1.2434657141812941	0.5096083716147319	0.32576373168379247	0.3230973772585141	1.1854194839896814	0.05893542527651555	0.37383658175949	0.07289199782085617	0.0517495693129876	0.11320427845670905	0.24155905848332132	1.1792963988536846	0.21581678484045302	1.282329496997738	0.2943226116290402	0.007287683305431023	0.11790477926345262	0.170831232730745	0.2766117265030613	0.03408346352059763	0.0640116162699947	0.2550242554129214	0.29196411420136065	0.43731703010288114
WP_PRADER_WILLI_AND_ANGELMAN_SYNDROME	1.6679357702216582	1.0957103039390066	1.1497026905832795	0.07018586694489529	0.05366195614087796	0.1402401033893426	0.7963698538359022	0.6673777996732122	1.3739964543646275	0.6785288441284174	0.46015446888338557	0.44683105825684677	0.19250906473283602	0.14859495119907756	0.2968011941767008	0.08688688712754057	0.04336722325892518	0.024443376281946184	0.009760644638413364	0.0034718588970301316	0.09939881342735078	0.2350086104767491	0.04087006324960751	0.08830491772647074	0.040929392049181286	0.02855546043618704	0.07454306310767407	0.19131376238758016	0.20925962232488038	0.5520815618946675
WP_PANCREATIC_ADENOCARCINOMA_PATHWAY	1.3094887622598552	0.24394598658286998	2.3315475183367487	0.007353908403980781	0.2259427104355837	0.2525270936640954	0.7963698538359022	0.4387699174577935	0.6103011205848068	0.2125329396292788	0.010112864869636435	0.008800452400758538	0.3123188180502094	0.10557804856848137	0.0017835527597192258	0.0173474006441323	0.1502218746434959	1.1792963988536846	0.21581678484045302	0.20656213238406426	0.09413272317231951	0.11204117715860265	0.06566125986818937	0.170831232730745	0.0419029195635458	0.12832600876488887	0.5798711648318717	0.06295536650010881	0.005989435421915645	0.4832794328510863
WP_MAPK_SIGNALING_PATHWAY	1.4214683938030888	0.2959573969445351	1.046356104486106	0.032669116745903705	0.021027827813367355	0.23997560598552345	1.7380877006809339	0.5481211323535848	0.2990939589703565	0.0036307692343181455	0.03817560003019452	0.026472611415682624	0.1397144412786302	0.15156121673204198	0.11100612964680946	0.01740672159028613	0.11045960150050349	0.060035088571085575	0.01896030976308008	0.012267925680263539	0.032201224646976154	0.10007510911725272	0.031093489009431867	0.01818188830573232	0.31090074972921217	0.054620950900934696	0.008537879883313407	0.576624225068952	0.06718225403811061	0.3871658344496509
WP_LEPTIN_SIGNALING_PATHWAY	1.9034642181804993	0.9821672227252106	2.3315475183367487	0.029329803010771	0.2188432394526701	0.29855784163314725	1.0453761240786452	1.2224473635417872	0.3270153883130351	0.2049417321711167	0.010112864869636435	0.11907546262282402	0.17166984465695423	0.04655698094001194	0.15254712968752723	0.038196002792633986	0.8491989080617515	1.002323323429238	0.15135524349937662	0.7034945208476746	0.24118837431649945	0.20385452802339515	0.011611498671973251	0.8729484451890074	0.2646007300373063	0.4072682336060378	0.2775926067954477	0.2151054096032916	0.039800294576952104	0.04798372591671629
WP_INTERLEUKIN_11_SIGNALING_PATHWAY	1.3094887622598552	0.0733287008187969	2.1204226361621683	0.002577422903838202	0.021027827813367355	0.28692819805013536	0.5860412288075283	0.6435175013388633	0.2717127714420557	0.07261020605437786	0.014145125947063202	0.05893542527651555	0.033489508540404764	0.123461907831697	0.2824522150883218	0.19196058579863828	0.04128925022479405	0.014412491537051946	0.004562815778906696	0.0822823757474194	0.07944338682693652	0.10007510911725272	0.06566125986818937	0.470758974094008	0.05002943686612229	0.16999467196532425	0.029701728413000533	0.13715496624210663	0.015844017410397405	0.1974076862098998
WP_IL_5_SIGNALING_PATHWAY	2.088509470981625	0.9900456298501787	2.3315475183367487	0.0032712039805806526	0.05366195614087796	0.24914988969377716	1.0956880558039868	0.9613331890636829	0.6752698357829444	0.047067774153176756	0.03817560003019452	0.16618012602242582	0.021709377659354094	0.11246650605151333	0.33823779405309	0.1357501702209264	0.3258163753422185	0.24279606500516251	0.21581678484045302	0.27005403696624924	0.20535292722947363	0.10007510911725272	0.011611498671973251	0.7846655603968896	0.0419029195635458	0.03408346352059763	0.2505264432107561	0.0017098230101898924	0.005460887176628852	0.2729162647417764
WP_IL_24_SIGNALING_PATHWAY	2.088509470981625	0.7181738629981532	2.3315475183367487	0.007353908403980781	0.05978864447919416	0.7577100900931768	0.2379077110473806	0.6688135994243499	0.03618602386282331	0.44662826545984613	0.010112864869636435	0.023661740456157352	0.3123188180502094	0.123461907831697	0.018260162197481514	0.01740672159028613	0.04128925022479405	0.1394798611439786	0.15135524349937662	0.3208674425361947	0.06879791736594236	0.20385452802339515	0.03938347448350131	0.09702092974957617	0.05002943686612229	0.07519866721529632	0.30952615722095694	0.028574368697136567	0.017952884811430637	0.40322448689600277
WP_HEAD_AND_NECK_SQUAMOUS_CELL_CARCINOMA	1.4454312121044448	0.20710190013541885	2.3315475183367487	0.07018586694489529	0.013883658404294258	0.16700351011984665	0.07474360110580108	0.3035187961051151	0.16267990355293507	0.0922580887182828	0.03817560003019452	0.021173451525657846	0.015198905070566374	0.15915394131387872	0.33823779405309	1.2664065308473218	0.4910395169118764	0.7394844395267863	0.21581678484045302	0.10504086899873802	0.03564794564580348	0.16775533936069573	0.031093489009431867	0.15057165328133001	0.3645699557110168	0.03408346352059763	0.0465056294092009	0.016009526324353436	0.28722381876084613	0.9617573936913909
WP_GASTRIN_SIGNALING_PATHWAY	2.088509470981625	0.8122728987346134	2.3315475183367487	0.026686305773330112	0.021027827813367355	0.28692819805013536	1.0408376763676814	0.5924702988366624	0.32576373168379247	0.26829929698600324	0.03817560003019452	0.021173451525657846	0.303369271357835	0.044082967577307314	0.06535220925165042	0.01740672159028613	0.11045960150050349	0.2801234782783231	0.008937672316758311	0.20508267997172627	0.035358360603839796	0.13287900376817624	0.011611498671973251	0.7796541377819164	0.2051504166602137	0.07543966353747508	0.2775926067954477	0.09983163331323096	0.015844017410397405	0.04821781168554717
WP_FRAGILE_X_SYNDROME	1.9034642181804993	0.335517735615772	1.3113884472739261	0.015178683141144593	0.021027827813367355	0.016581746049716146	0.6462180771980518	0.25883591145989815	0.04295774341915281	0.07967993454183774	0.042536503105930316	0.026472611415682624	0.2875100094845457	0.044082967577307314	0.7311130867273226	1.0793198873297714	0.11731816693059026	0.024443376281946184	0.20990515171627044	0.062177977320869715	0.24118837431649945	0.16775533936069573	0.011611498671973251	0.023226017263956306	0.2646007300373063	0.054620950900934696	0.028219953661403806	0.02000140531801869	0.005460887176628852	0.7584200909718724
WP_FOLLICLE_STIMULATING_HORMONE_FSH_SIGNALING_PATHWAY	1.3687462804587298	0.17177381827887533	2.1204226361621683	0.032669116745903705	0.013883658404294258	0.7577100900931768	0.5266947846570418	-0.0	0.03618602386282331	0.3067296383271438	0.03817560003019452	0.16618012602242582	0.24520480369178513	0.6472287531163394	0.86119782581552	0.49759684048457065	0.43771225537021363	0.2801234782783231	0.15135524349937662	0.27501352854971567	0.24118837431649945	0.2350086104767491	0.011611498671973251	0.12627300956217968	0.2722875587164335	0.005454567002733456	0.08227160276372442	0.007735317002424044	0.10675674991009741	1.1651954168095537
WP_ENDOMETRIAL_CANCER	2.088509470981625	0.5874483746915007	2.3315475183367487	0.02712735288386956	0.05978864447919416	0.039217560591495816	0.9764548060096143	0.7146384072520979	0.4387418534815699	0.044736049874476755	0.010112864869636435	0.07948216028026658	0.09839735056814136	0.6607082698891277	0.002275211916205499	0.022018339234145968	0.29901393902350754	0.19316172150509084	0.21581678484045302	0.13748858843999512	0.07800635063501363	0.09835263529291463	0.03632479556671003	0.17184667680962337	0.0597537931232799	0.05114903403439502	0.5219662246686809	0.04413332850860371	0.015844017410397405	0.7972186314242021
WP_EMBRYONIC_STEM_CELL_PLURIPOTENCY_PATHWAYS	1.541955226471723	1.0277686514481243	2.1204226361621683	0.15776021550013558	0.013883658404294258	0.09033888677580071	0.5918197430870343	0.3035187961051151	0.27941830474995016	0.07261020605437786	0.03817560003019452	0.008800452400758538	0.023948896863735247	0.19225063299294712	0.009499833131504324	0.3602596022846736	0.029973078189425836	0.050513745576942944	0.019570343779634996	0.0034718588970301316	0.07147613168284468	0.10797195074417938	0.06566125986818937	0.04381613375281138	0.15642330647013705	0.5824900339361112	0.028219953661403806	0.39534919084821973	0.12221810312138387	0.7584200909718724
WP_EGFR_TYROSINE_KINASE_INHIBITOR_RESISTANCE	2.088509470981625	0.4352882011486737	2.3315475183367487	0.07018586694489529	0.0937737109583978	0.24914988969377716	0.6212638499900968	0.061675338910965716	0.08292085435806615	0.07261020605437786	0.03817560003019452	0.19231319197059488	0.19250906473283602	0.015695129751046095	0.5364830790962843	0.3183464704659967	0.7363812363208706	0.6271146195455364	0.12281743677216084	0.07019140486446268	0.2823294969977378	0.15586195372947406	0.031093489009431867	0.3035476518761378	0.0746808695309997	0.05114903403439502	0.23963022774432732	0.0017098230101898924	0.2230520203098872	0.9191515944462485
WP_EBOLA_VIRUS_INFECTION_IN_HOST	2.088509470981625	0.37489913677000736	2.3315475183367487	0.07018586694489529	0.3280080177601163	0.5922150566555355	0.76237428193464	0.6887074457086584	0.9285861460750768	0.19498625862779453	0.3495243840010979	0.44683105825684677	0.3123188180502094	0.11246650605151333	0.009499833131504324	0.32149566046155437	0.2797158814220074	0.14809516097056732	0.20990515171627044	0.3975309564520275	0.22322590198310543	0.09835263529291463	0.020346228168942014	0.5555623311143307	0.07872965278814839	0.0024336484067392014	0.018717045590975246	0.0037172059565668924	0.4496468317658815	0.2729162647417764
KEGG_RENAL_CELL_CARCINOMA	1.3687462804587298	0.3703279243409517	2.1204226361621683	0.026512680894506188	0.021027827813367355	0.06451879882334405	0.9348829731223088	0.576289997653695	0.32576373168379247	0.07261020605437786	0.010112864869636435	0.07583909842887733	0.005549031193502806	0.024008552378032986	0.13232441485429164	0.1371264668822526	0.04128925022479405	0.014412491537051946	0.009760644638413364	0.0034718588970301316	0.031382365625786675	0.15586195372947406	0.011611498671973251	0.023226017263956306	0.10274991011220928	0.16999467196532425	0.04179089075298355	0.0017098230101898924	0.06718225403811061	0.6166294675014824
KEGG_PROSTATE_CANCER	2.088509470981625	0.34160691259159554	2.3315475183367487	0.02712735288386956	0.05699241955153416	0.06581296509085191	0.7974993591233571	0.3159668285696434	0.13152361712741242	0.020560769109495038	0.010112864869636435	0.011666568323455553	0.17101173354029356	0.11246650605151333	0.0023219325219523707	0.1357501702209264	0.10006135278171963	0.34789633481955	0.02729981212191151	0.060264626693818366	0.1969130341088041	0.0026285678675949196	0.031093489009431867	0.09954249778329484	0.04165389012068768	0.13298474011101943	0.30489942743902193	0.2151054096032916	0.015844017410397405	0.685450018114485
KEGG_PANCREATIC_CANCER	2.088509470981625	0.3440113887210156	2.3315475183367487	0.02712735288386956	0.0937737109583978	0.28692819805013536	0.9263458262611363	0.7832201092625444	0.3578764583752929	0.2049417321711167	0.010112864869636435	0.0036835590278458926	0.3123188180502094	0.11246650605151333	0.007806259232288274	0.002734286975183483	0.24155905848332132	0.41441445527435505	0.3587878846668343	0.22171006382307656	0.02137820620267518	0.10544568524443748	0.04813205624974989	0.20005890751763453	0.08478472511674993	0.03408346352059763	0.5798711648318717	0.016782240266963955	0.005460887176628852	0.5879071204124396
KEGG_MELANOMA	2.088509470981625	0.20491981145979285	2.3315475183367487	0.002577422903838202	0.049272668442105504	0.1402401033893426	0.9263458262611363	0.49296327339188023	0.27532459541110854	0.11311057262860925	0.010112864869636435	0.021173451525657846	0.11662631359726958	0.023206704033770707	0.009499833131504324	0.19069730530321855	0.1296034647374533	0.21055694187064877	0.21581678484045302	0.16800517906538495	0.02523635080134095	0.12200977362825434	0.04813205624974989	0.06005096559227955	0.0419029195635458	0.05114903403439502	0.5798711648318717	0.0270225121948767	0.03535754691239609	0.725983564563012
KEGG_GLIOMA	1.9034642181804993	0.4552194133259415	2.1204226361621683	0.03735195893234223	0.013883658404294258	0.016581746049716146	0.9263458262611363	0.4742724314800948	0.23543510927405187	0.07261020605437786	0.010195946458837457	0.11724534535193018	0.006456354954377247	0.06065492800327241	0.08460476632836801	0.3773493237346226	0.07513675340906283	0.23818320593906087	0.08344967219577587	0.012267925680263539	0.036609098894783774	0.04816992480333237	0.031093489009431867	0.0028996822710792586	0.09607898820197167	0.16733920384086126	0.2775926067954477	0.12379325236667638	0.015844017410397405	0.5520815618946675
KEGG_ERBB_SIGNALING_PATHWAY	2.088509470981625	0.9900456298501787	2.3315475183367487	0.014239228369874176	0.2221432531172437	0.30833218464416523	0.9348829731223088	0.6688135994243499	0.2717127714420557	0.44662826545984613	0.010112864869636435	0.0561395263446681	0.015198905070566374	0.11246650605151333	0.0023219325219523707	0.11320427845670905	0.5349883865253134	1.002323323429238	0.15135524349937662	0.11290199314819581	0.20535292722947363	0.1522990534865317	0.06566125986818937	0.2664065309275248	0.0419029195635458	0.009451586522901966	0.10403733578721801	0.06483305493357057	0.12221810312138387	0.23143454039433148
KEGG_ENDOMETRIAL_CANCER	2.088509470981625	0.6083608939175668	2.3315475183367487	0.007353908403980781	0.06807253046338024	0.023673807365285484	1.0408376763676814	0.6260746965014522	0.32576373168379247	0.051889448208350515	0.010112864869636435	0.06282196321894987	0.11335797905537823	0.5228787452803376	0.0023219325219523707	0.01740672159028613	0.33929449576040666	0.19473366245947493	0.21581678484045302	0.15584606433278034	0.045092330840920195	0.09175820377982796	0.03632479556671003	0.1718338428761777	0.023621821846180297	0.12832600876488887	0.40659653201814727	0.10493149408354514	0.015844017410397405	0.9285371090636517
KEGG_CHRONIC_MYELOID_LEUKEMIA	2.088509470981625	1.0957103039390066	2.3315475183367487	0.032669116745903705	0.013883658404294258	0.28692819805013536	1.2373433998274597	0.6857503156772561	0.1715283957278352	0.3230973772585141	0.15378369174024756	0.008800452400758538	0.4464343970091544	0.2555218131087243	0.007806259232288274	0.022018339234145968	0.33929449576040666	0.9689657662899825	0.21581678484045302	0.2791594502281988	0.030056063109550744	0.1855931670203515	0.06566125986818937	0.47826603058810213	0.2646007300373063	0.02773532216549996	0.5103446721256082	0.2151054096032916	0.02688487372518821	0.01862204720282037
WP_GLIOBLASTOMA_SIGNALING_PATHWAYS	0.5885098886641682	0.14190255464976717	1.5471473202735084	0.0980210690864398	0.2221432531172437	0.09597165810746558	1.5371674907613206	-0.0	0.03618602386282331	0.2799896826718007	0.33702764896123605	0.44683105825684677	0.3123188180502094	0.405364026732525	0.15457302827743438	1.2664065308473218	0.04128925022479405	0.024443376281946184	0.019570343779634996	0.13748858843999512	0.032201224646976154	0.027506716542429744	0.06566125986818937	0.11020176979238137	0.3645699557110168	0.1020582308173398	0.028219953661403806	0.11879298459743973	0.030800846335134767	1.583359492661719
WP_CHROMOSOMAL_AND_MICROSATELLITE_INSTABILITY_IN_COLORECTAL_CANCER	1.0575237049380868	0.24846214238204747	1.5471473202735084	0.032669116745903705	0.021027827813367355	0.28157763449940765	1.3748747044161482	0.44296136169990535	0.15222999953671268	0.1438743880635907	0.010112864869636435	0.011666568323455553	0.013198253932746876	0.09379239792219138	0.011092323411911853	0.4069135627606691	0.05043120501684918	0.07034419089706682	0.022317991828637737	0.004828188503020555	0.09939881342735078	0.10007510911725272	0.06566125986818937	0.1718338428761777	0.07695694165791955	0.13298474011101943	0.5798711648318717	0.3639604364151063	0.10675674991009741	1.583359492661719
KEGG_VEGF_SIGNALING_PATHWAY	1.2556157268174521	0.2455562128760863	2.1204226361621683	0.007353908403980781	0.021027827813367355	0.30833218464416523	1.5371674907613206	0.693031764776186	0.6752698357829444	0.44662826545984613	0.1803875429324774	0.11459426401202015	0.11335797905537823	0.04925786800789886	0.04051526570544582	0.11320427845670905	0.4192745501556025	0.28454131172171315	0.21581678484045302	0.9716383559491378	0.20535292722947363	0.16775533936069573	0.011611498671973251	0.4234363957063867	0.23063476417101694	0.054620950900934696	0.5798711648318717	0.06337728876260072	0.005460887176628852	1.4089154247949978
KEGG_MTOR_SIGNALING_PATHWAY	0.955350404039276	0.028310432474116375	2.3315475183367487	0.032669116745903705	0.013883658404294258	0.16899061169306562	0.9263458262611363	0.13909017705331125	0.15222999953671268	0.16174796557889962	0.010112864869636435	0.021173451525657846	0.213453909937204	0.6472287531163394	0.33823779405309	0.5824900339361112	1.537602002101044	0.301528898041844	0.20990515171627044	0.0034718588970301316	0.20535292722947363	0.20268849610867234	0.011611498671973251	0.29230889236725	0.3645699557110168	0.16733920384086126	0.5219662246686809	0.06295536650010881	0.06529798553268912	1.583359492661719
KEGG_GNRH_SIGNALING_PATHWAY	0.4518378162635026	1.166936078434332	1.4781738223833163	0.026686305773330112	0.049272668442105504	0.1030397059120613	1.8621130937809443	1.4696245518671902	0.8994557022268281	0.07967993454183774	0.010112864869636435	0.023661740456157352	0.015198905070566374	0.0767159203288959	0.06535220925165042	0.0893057365126347	0.04128925022479405	0.39728100419067763	0.12281743677216084	0.0034718588970301316	0.045092330840920195	0.026700353526532355	0.03938347448350131	0.004413560677684993	0.35699464190759606	0.13298474011101943	0.018350950261998875	0.3639604364151063	0.005460887176628852	0.1501262962598712
KEGG_COLORECTAL_CANCER	1.1063902143519955	0.25899685252852345	1.8642109180883601	0.06224259353442134	0.013883658404294258	0.24914988969377716	1.4649723652778437	0.37731413399178126	0.09219949871470658	0.10882779509522662	0.010112864869636435	0.021173451525657846	0.015198905070566374	0.04925786800789886	0.011092323411911853	0.3602596022846736	0.04336722325892518	0.060035088571085575	0.02555139636520727	0.0034718588970301316	0.1508281666517209	0.10007510911725272	0.06566125986818937	0.21241690157544552	0.028211315336310973	0.3805553736104978	0.43395860643401907	0.4600495921271053	0.12221810312138387	1.4089154247949978
WP_5Q35_COPY_NUMBER_VARIATION	0.8549037263165888	1.5531945851704376	1.8621130937809443	0.09443017024812371	0.3975119214391636	0.07850789601062874	0.8422177155336905	0.4561639111060334	0.27532459541110854	0.3067296383271438	0.010112864869636435	0.19231319197059488	0.3123188180502094	0.21189437953727733	0.009499833131504324	0.8359091393864968	1.537602002101044	1.0103584516099449	0.21581678484045302	0.22171006382307656	0.1969130341088041	0.31956622239241184	0.11790477926345262	0.470758974094008	0.25225523680895573	0.054620950900934696	0.43395860643401907	0.028574368697136567	0.015844017410397405	0.495492944816441
WP_T_CELL_RECEPTOR_SIGNALING_PATHWAY	1.306541420712873	1.280588835042053	2.1204226361621683	0.002577422903838202	0.021027827813367355	0.131798714281784	1.5371674907613206	1.150111150215728	0.42602378635111243	0.03502902572045681	0.010112864869636435	0.10407690688999051	0.013198253932746876	0.1506556488502013	0.007806259232288274	0.01740672159028613	0.3258163753422185	0.40440487996992275	0.009760644638413364	0.4158684053812671	0.031382365625786675	0.20385452802339515	0.011611498671973251	0.8729484451890074	0.015046241099553295	0.03408346352059763	0.009372538454820478	0.02000140531801869	0.13998271897615727	0.04522133295072356
WP_PROLACTIN_SIGNALING_PATHWAY	1.9034642181804993	1.6247521783191332	2.3315475183367487	0.06224259353442134	0.2259427104355837	0.93380134902456	1.0953497438784912	0.44296136169990535	0.3578764583752929	0.2799896826718007	0.0055673053440707795	0.0036835590278458926	0.4017267965130199	0.09037614770749164	0.2268390873876982	0.030186716978178776	0.9520182051792424	0.40440487996992275	0.33694255157109887	1.1308880693371508	0.2943226116290402	0.5076387787435683	0.04813205624974989	1.1854194839896814	0.3645699557110168	0.30474780868348067	0.05370283587603325	0.3133637307377066	0.015844017410397405	0.30480292182902535
WP_NON_SMALL_CELL_LUNG_CANCER	2.088509470981625	0.8629123739498812	2.3315475183367487	0.015178683141144593	0.02482358374546954	0.46826101078520066	1.5371674907613206	0.8782113422512583	0.3808347801688025	0.3067296383271438	0.02986465985931453	0.021173451525657846	0.17548672435992624	0.1619724599812184	0.15457302827743438	0.01740672159028613	0.37854408231219494	0.5164785002774295	0.3587878846668343	0.20656213238406426	0.20535292722947363	0.379748783524978	0.06566125986818937	0.37390390386304084	0.12259518122263634	0.054620950900934696	0.684074579280726	0.06295536650010881	0.0435895785071522	0.06437963594791593
WP_INTEGRIN_MEDIATED_CELL_ADHESION	1.9034642181804993	0.8122728987346134	2.1204226361621683	0.340755521448753	0.3975119214391636	0.93380134902456	1.8621130937809443	0.6673777996732122	1.0032051397980035	0.44505679449543756	0.08145552707200264	0.44683105825684677	0.4017267965130199	1.1096987702113037	0.21289765460417856	0.3773493237346226	0.7975408012631411	0.21055694187064877	0.3587878846668343	0.4158684053812671	0.21990017475679863	0.10797195074417938	0.06566125986818937	0.8729484451890074	0.07471057312580644	0.5824900339361112	0.2775926067954477	0.4804954671584441	0.5728093103071121	0.04798372591671629
WP_IL_2_SIGNALING_PATHWAY	2.088509470981625	1.6247521783191332	2.3315475183367487	0.026686305773330112	0.039625939817593124	0.28692819805013536	0.6339540441488714	0.3784212441786036	0.10678076703996657	0.07261020605437786	0.03817560003019452	0.16618012602242582	0.005549031193502806	0.057785700818450206	0.7268427034200541	0.05235078618393718	0.15961571325529156	0.25240927098006294	0.21581678484045302	0.283197218555921	0.036609098894783774	0.1388922485326242	0.011611498671973251	0.5555623311143307	0.08478472511674993	0.03408346352059763	0.08560581982045502	0.01657660378967967	0.06718225403811061	0.04821781168554717
WP_HEPATOCYTE_GROWTH_FACTOR_RECEPTOR_SIGNALING	2.088509470981625	0.9650159753233827	2.3315475183367487	0.046824618161065146	0.26273546810074894	0.21757151242896783	1.2871837371418187	1.4696245518671902	0.7972186314242021	0.1397201280255472	0.010112864869636435	0.008800452400758538	0.15785721431734545	0.11469028746433876	0.009499833131504324	0.01740672159028613	0.12954308669564416	0.28454131172171315	0.15135524349937662	0.3777080965667871	0.11666365445915866	0.10007510911725272	0.11790477926345262	0.5555623311143307	0.034151808659032355	0.054620950900934696	0.5738956643793283	0.04216055917730163	0.10045759856673307	0.18842499412940664
WP_GASTRIC_CANCER_NETWORK_2	1.5524646392066097	1.5531945851704376	0.017355821897818056	0.02712735288386956	0.25884840114821495	0.30833218464416523	1.7380877006809339	0.20259581034328553	0.33075717463052023	0.44662826545984613	0.1803875429324774	0.9398633847391761	0.012528375183645092	0.43119031039018363	0.3486802740200551	0.49759684048457065	0.15961571325529156	0.014412491537051946	0.21581678484045302	0.0034718588970301316	0.11666365445915866	0.11194184305324834	0.06566125986818937	0.342932915227527	0.3645699557110168	0.02462362837646452	0.3340639601734162	0.07406728695979514	0.12221810312138387	0.2914442591903168
WP_FOCAL_ADHESION_PI3K_AKT_MTOR_SIGNALING_PATHWAY	1.9034642181804993	1.0761757360995883	2.3315475183367487	0.007353908403980781	0.021027827813367355	0.06581296509085191	0.9348829731223088	0.20259581034328553	0.27941830474995016	0.30444843145105627	0.006483047348280219	0.19231319197059488	0.005549031193502806	0.23350672624556068	0.16208357547053448	0.03696649639213619	1.3675486978809426	0.7394844395267863	0.3166209740528744	0.7620487325381451	0.01013963136113882	0.3006970753706737	0.06566125986818937	0.2664065309275248	0.08540404652356427	0.07543966353747508	0.018717045590975246	0.16627143150326468	0.015844017410397405	-0.0
WP_ERBB_SIGNALING_PATHWAY	2.088509470981625	1.6247521783191332	2.3315475183367487	0.014239228369874176	0.2259427104355837	0.3171755905908559	1.0108705690785358	0.576289997653695	0.2717127714420557	0.4340856176987989	0.010112864869636435	0.0561395263446681	0.032885559617280735	0.11246650605151333	0.007806259232288274	0.09378543650113734	0.562351111871106	0.9689657662899825	0.15135524349937662	0.11028987038784162	0.22748846489028063	0.1522990534865317	0.06566125986818937	0.2664065309275248	0.028211315336310973	0.030404997907071706	0.08634340922511734	0.06337728876260072	0.12221810312138387	0.23143454039433148
WP_EPITHELIAL_TO_MESENCHYMAL_TRANSITION_IN_COLORECTAL_CANCER	1.9034642181804993	0.9650159753233827	1.6095249006967778	0.009478995459773584	0.013883658404294258	0.19091827756095187	1.7380877006809339	0.15286345001768875	0.2707542723264971	0.008941717407999358	0.5170154713234263	0.008800452400758538	0.3123188180502094	0.21189437953727733	0.007806259232288274	0.0173474006441323	0.0008457538870150986	0.013977214870802942	0.08746142137717206	0.062177977320869715	0.031382365625786675	0.1522990534865317	0.06566125986818937	0.8412299783848962	0.31090074972921217	0.0344474102258548	0.0311974256633971	0.04216055917730163	0.06718225403811061	0.14624469770175114
WP_B_CELL_RECEPTOR_SIGNALING_PATHWAY	1.6679357702216582	0.887144424206846	2.3315475183367487	0.002577422903838202	-0.0	0.04118137081963083	1.8621130937809443	1.0707807040211934	0.2717127714420557	0.004506403351862599	0.010112864869636435	0.023661740456157352	0.06496916257555521	0.14513411424230838	0.0517495693129876	0.038196002792633986	0.4192745501556025	0.3068972541854061	0.15135524349937662	0.11028987038784162	0.06939677157696303	0.1855931670203515	0.031093489009431867	0.6283889301371705	0.25225523680895573	0.054620950900934696	0.02020743790925863	0.06295536650010881	0.04850776716377242	0.3871658344496509
WP_BREAST_CANCER_PATHWAY	1.6679357702216582	1.5531945851704376	2.3315475183367487	0.06224259353442134	0.013883658404294258	0.1402401033893426	0.6918165554786014	0.576289997653695	0.6103011205848068	0.07261020605437786	0.010112864869636435	0.008800452400758538	0.11061204693721281	0.3227200921293479	0.0023219325219523707	0.2800434447819693	0.04336722325892518	0.2856654287513001	0.14555481765700656	0.07019140486446268	0.031382365625786675	0.04816992480333237	0.03938347448350131	0.038131006586035875	0.07695694165791955	0.06228654824152391	0.2775926067954477	0.226396377367077	0.0648145846021038	0.30480292182902535
WP_BDNF_TRKB_SIGNALING	2.088509470981625	0.10651561526389636	2.3315475183367487	0.07018586694489529	0.039625939817593124	0.43618789741536323	0.8782664031897036	0.08219881021969092	0.0026780834076105984	0.19498625862779453	0.010112864869636435	0.23241336981133112	0.3123188180502094	0.14513411424230838	1.282329496997738	1.2664065308473218	1.537602002101044	1.0013291349802873	0.017262255452992138	0.0034718588970301316	0.2823294969977378	0.1855931670203515	0.031093489009431867	0.11020176979238137	0.05002943686612229	0.16733920384086126	0.0465056294092009	0.002895498293956196	0.06718225403811061	1.2313289513301946
WP_A_NETWORK_MAP_OF_MACROPHAGE_STIMULATING_PROTEIN_MSP_SIGNALING	1.5524646392066097	1.0761757360995883	2.3315475183367487	0.041320608422422904	0.021027827813367355	0.24914988969377716	1.4649723652778437	0.6857503156772561	0.32035596229948893	0.051889448208350515	0.010112864869636435	0.011666568323455553	0.08136082998388343	0.14859495119907756	0.008994639781743727	0.0173474006441323	0.10006135278171963	0.18178519931961168	0.17015651394142675	0.3040589154319628	0.08871867593365712	0.04816992480333237	0.03938347448350131	0.170831232730745	0.07695694165791955	0.002500889177564623	0.5798711648318717	0.13122646046242678	0.10045759856673307	0.3730614822085378
KEGG_PROGESTERONE_MEDIATED_OOCYTE_MATURATION	2.088509470981625	0.09340008895728327	1.718937345010933	0.02712735288386956	0.021027827813367355	0.09286552038025109	0.5918197430870343	0.5655278975812281	0.15222999953671268	0.008941717407999358	0.009119379311923642	0.11724534535193018	0.17166984465695423	0.2090178861772705	0.33823779405309	0.4069135627606691	0.15961571325529156	0.2578874439255239	0.004562815778906696	0.05594387600112755	0.09362345159424465	0.16775533936069573	0.03938347448350131	0.16093293448510235	0.08540404652356427	0.11751562583942471	0.11771388844195163	0.3639604364151063	0.010874351893014257	1.583359492661719
KEGG_NON_SMALL_CELL_LUNG_CANCER	2.088509470981625	0.3996903840986866	2.3315475183367487	0.014239228369874176	0.013883658404294258	0.24914988969377716	1.7380877006809339	0.7146384072520979	0.3610176467785563	0.19498625862779453	0.010112864869636435	0.03487159576409311	0.08703756206417429	0.059908930975774474	0.008026346513462946	0.04046592826079698	0.2931648485892572	0.34789633481955	0.21581678484045302	0.1409213743613803	0.05845422631576432	0.15374743257148987	0.03938347448350131	0.11593902988770932	0.023621821846180297	0.06421190478017841	0.30489942743902193	0.04399319375025338	0.005460887176628852	0.30480292182902535
KEGG_EPITHELIAL_CELL_SIGNALING_IN_HELICOBACTER_PYLORI_INFECTION	2.088509470981625	0.7747516675090286	2.3315475183367487	0.3692585210838413	0.3975119214391636	0.6750264502341081	0.2541849460954028	1.150111150215728	0.6777607372784676	0.44662826545984613	0.5754709803717936	0.44683105825684677	1.04275198042095	0.9403790716107548	0.48449983263301466	0.7646312642042082	0.7110825876984115	0.28454131172171315	0.21581678484045302	0.6511740038505154	0.09939881342735078	0.4150160116558092	0.8843894883257002	1.1854194839896814	0.05002943686612229	0.4570287853185946	1.3615107430453628	0.5868200248191477	0.04765701751703103	0.1974076862098998
WP_MAPK_CASCADE	1.157390760389438	1.6247521783191332	2.1204226361621683	0.17022798512019355	0.2259427104355837	0.28157763449940765	1.8621130937809443	1.583359492661719	0.8994557022268281	0.051889448208350515	0.035879252363024056	0.021173451525657846	0.3123188180502094	0.6955621833940516	0.02258427382347217	0.17491874039335506	0.33929449576040666	0.16758846997181642	0.009760644638413364	0.01757253690502383	0.10759503773263203	0.015309745049650646	0.06566125986818937	0.059964360478930265	0.34092421222013725	0.054620950900934696	0.001807215023037836	0.18827521155434118	0.015844017410397405	0.07531536905413541
WP_THYROID_HORMONES_PRODUCTION_AND_PERIPHERAL_DOWNSTREAM_SIGNALING_EFFECTS	2.088509470981625	1.6247521783191332	2.3315475183367487	0.015178683141144593	0.039625939817593124	0.06581296509085191	1.2958745081695535	0.10458694157528059	0.12083783093693262	0.03493293974540809	0.010112864869636435	0.1623668701750886	0.38611184465008436	0.04925786800789886	0.026734253230010826	0.06224259353442134	1.537602002101044	1.002323323429238	0.21581678484045302	0.9716383559491378	0.045092330840920195	0.379748783524978	0.06566125986818937	0.0662699418289873	0.07872965278814839	0.054620950900934696	1.112404663594217	0.004246989176055072	0.015844017410397405	0.04821781168554717
WP_RAC1_PAK1_P38_MMP2_PATHWAY	2.088509470981625	0.9821672227252106	2.3315475183367487	0.032669116745903705	0.43191806476631345	0.6405499700712247	1.8621130937809443	1.583359492661719	0.6752698357829444	0.44662826545984613	0.009119379311923642	0.23241336981133112	0.28086234211088196	0.5415648991622769	0.13232441485429164	0.11320427845670905	0.3284250947190171	0.40440487996992275	0.13366137506571443	0.20656213238406426	0.24118837431649945	0.1855931670203515	0.11790477926345262	0.6105925738253217	0.3645699557110168	0.13298474011101943	0.5798711648318717	0.6083500805380796	0.04451886885919258	0.40322448689600277
WP_PDGF_PATHWAY	1.6679357702216582	1.166936078434332	2.3315475183367487	0.026512680894506188	0.02482358374546954	0.24914988969377716	1.8621130937809443	1.583359492661719	0.8994557022268281	0.19498625862779453	0.03817560003019452	0.11907546262282402	0.28086234211088196	0.03310337236463228	0.011092323411911853	0.11320427845670905	0.09215177667053222	0.3068972541854061	0.08344967219577587	0.3208674425361947	0.20535292722947363	0.10007510911725272	0.06566125986818937	0.6524218319954894	0.01924924034041749	0.0344474102258548	0.2775926067954477	0.07713224981976292	0.019522139722442624	0.011327864007393742
WP_MELANOMA	1.9034642181804993	0.335517735615772	1.8621130937809443	0.026512680894506188	0.013883658404294258	0.28692819805013536	1.8621130937809443	0.7832201092625444	0.5196904128150321	0.19498625862779453	0.03817560003019452	0.011666568323455553	0.3123188180502094	0.6955621833940516	0.008026346513462946	0.031925286924698155	0.6404003798937097	0.9689657662899825	0.21581678484045302	0.15663007927865094	0.2943226116290402	0.1522990534865317	0.06566125986818937	0.39459926540294477	0.2722875587164335	0.1974154531353105	1.3615107430453628	0.14866766120571	0.015844017410397405	0.25910281765595083
WP_IL_3_SIGNALING_PATHWAY	2.088509470981625	1.5531945851704376	2.3315475183367487	0.002577422903838202	0.02482358374546954	0.3171755905908559	1.4649723652778437	1.0023895215505	0.15924114151631955	0.07261020605437786	0.010112864869636435	0.021173451525657846	0.13936493835982638	0.11246650605151333	0.11100612964680946	0.00608271054235134	0.12933853808045423	0.18178519931961168	0.21581678484045302	0.4357662844237392	0.18727148882140887	0.10007510911725272	0.06566125986818937	0.5555623311143307	0.0419029195635458	0.0344474102258548	0.43395860643401907	0.04216055917730163	0.12221810312138387	0.08545683433762229
WP_3Q29_COPY_NUMBER_VARIATION_SYNDROME	2.088509470981625	0.8122728987346134	2.3315475183367487	0.9635707343733251	1.0604807473813815	1.282329496997738	1.7380877006809339	0.9725255772092875	0.8994557022268281	1.0604807473813815	0.9689657662899825	1.282329496997738	1.04275198042095	0.7821387267763535	0.86119782581552	0.4103976223543353	0.9778111734213768	0.7151919372960147	0.892137266262544	0.7620487325381451	0.2943226116290402	0.5701312270061701	0.8843894883257002	1.1854194839896814	0.3722346084396317	0.5824900339361112	1.3615107430453628	0.4616588582263559	0.2934768577945013	0.07877493905231749
KEGG_NEUROTROPHIN_SIGNALING_PATHWAY	2.088509470981625	1.0761757360995883	2.3315475183367487	0.1088079092747472	0.1151664090041577	0.11503487860594841	1.7380877006809339	0.6887074457086584	1.3739964543646275	0.2049417321711167	0.03817560003019452	0.021173451525657846	0.3123188180502094	0.023206704033770707	0.0023219325219523707	0.25871475154842183	0.5183626441178697	0.37660190620442957	0.18329579036761812	0.37466018523151146	0.2943226116290402	0.10007510911725272	0.08850947098162498	0.31676282358316965	0.08540404652356427	0.16999467196532425	0.171399401596606	0.14866766120571	0.015844017410397405	0.2729162647417764
KEGG_INSULIN_SIGNALING_PATHWAY	1.9034642181804993	1.5531945851704376	2.3315475183367487	0.07018586694489529	0.2221432531172437	0.30833218464416523	0.9764548060096143	0.15195229691232093	0.3010299956639812	0.4340856176987989	0.03382751044111783	0.0036835590278458926	0.28086234211088196	0.057785700818450206	0.0023219325219523707	0.05557057142206336	1.537602002101044	1.0103584516099449	0.3587878846668343	0.6511740038505154	0.24118837431649945	0.48383586404485257	0.06566125986818937	0.5555623311143307	0.2672289112768665	0.30474780868348067	0.4791134347621036	0.3639604364151063	0.005460887176628852	0.01862204720282037
WP_PHYSICO_CHEMICAL_FEATURES_AND_TOXICITY_ASSOCIATED_PATHWAYS	2.088509470981625	1.6247521783191332	2.3315475183367487	0.0032712039805806526	0.3280080177601163	0.6405499700712247	1.8621130937809443	1.0077837364935962	1.3739964543646275	0.44662826545984613	0.010112864869636435	0.816016839772089	0.3123188180502094	1.1096987702113037	0.3486802740200551	0.01740672159028613	0.2797158814220074	0.3068972541854061	0.21581678484045302	0.4357662844237392	0.1969130341088041	0.4150160116558092	0.06566125986818937	0.31676282358316965	0.09129668784626366	0.0344474102258548	0.5798711648318717	0.3099524767483549	0.015844017410397405	0.30480292182902535
WP_MET_IN_TYPE_1_PAPILLARY_RENAL_CELL_CARCINOMA	2.088509470981625	0.5134736025347346	2.3315475183367487	0.089275197565357	0.3280080177601163	0.3171755905908559	1.5371674907613206	0.7832201092625444	1.3739964543646275	0.21476053505352288	0.044729371340386785	0.021173451525657846	0.4017267965130199	0.11246650605151333	0.007806259232288274	0.11320427845670905	0.6675231392421075	0.7394844395267863	0.3587878846668343	0.3777080965667871	0.24199953202789545	0.1388922485326242	0.06566125986818937	0.5555623311143307	0.05527955370092218	0.0852341675243041	1.3615107430453628	0.3668902336039765	0.015844017410397405	0.30480292182902535
WP_EPO_RECEPTOR_SIGNALING	1.6440762159176012	1.6247521783191332	2.3315475183367487	0.089275197565357	0.013883658404294258	0.13541902682689025	1.8621130937809443	0.6673777996732122	1.3739964543646275	0.05263591247269827	0.010112864869636435	0.008800452400758538	0.38238860830252164	0.015695129751046095	0.1469103722643821	0.038196002792633986	0.2797158814220074	0.21208891235293612	0.3587878846668343	0.5798711648318717	0.2943226116290402	0.3484068278889046	0.03938347448350131	0.3035476518761378	0.034151808659032355	0.006561071153177809	0.028219953661403806	0.3133637307377066	0.030800846335134767	0.09014435398082334
KEGG_UBIQUITIN_MEDIATED_PROTEOLYSIS	2.088509470981625	1.6247521783191332	1.2149385350872253	0.0980210690864398	0.2221432531172437	0.28692819805013536	1.4649723652778437	1.583359492661719	1.3739964543646275	0.2799896826718007	0.34444674655657903	0.73257860526718	0.4017267965130199	0.2505010116815283	0.86119782581552	0.6023159102906613	0.24155905848332132	0.2837170205091388	0.3419402416658947	0.3105555823138348	0.2943226116290402	0.10797195074417938	0.06566125986818937	0.02823970423397165	0.3645699557110168	0.44165601719400693	0.5239471208745224	0.3639604364151063	0.12221810312138387	0.21621946871230893
KEGG_FOCAL_ADHESION	2.088509470981625	1.5531945851704376	2.3315475183367487	0.15776021550013558	1.0604807473813815	1.282329496997738	1.7380877006809339	0.6887074457086584	1.0032051397980035	1.0604807473813815	0.6589064540392741	1.1510914553136193	1.04275198042095	1.282329496997738	0.7160460072068627	1.2664065308473218	1.3675486978809426	1.1792963988536846	0.892137266262544	1.282329496997738	0.2943226116290402	0.4116326046974154	0.11790477926345262	0.8729484451890074	0.14262142212133255	0.16063648665684827	0.509969431706866	0.26671798886834075	0.4496468317658815	0.2729162647417764
WP_IL_4_SIGNALING_PATHWAY	1.9034642181804993	1.6247521783191332	2.3315475183367487	0.0980210690864398	0.07293715330351458	0.614588366466907	1.8621130937809443	1.4696245518671902	1.3739964543646275	0.22310678389522828	0.11398601593536416	0.008800452400758538	1.04275198042095	0.6689858060260173	0.008994639781743727	0.5215932154818295	0.8277426554079232	0.23164630173820083	0.3587878846668343	0.9716383559491378	0.2943226116290402	0.4150160116558092	0.06566125986818937	0.8729484451890074	0.08759305502884707	0.20314825095011302	0.04202682667438073	0.5453452655918773	0.1487012388789411	-0.0
WP_FOCAL_ADHESION	2.088509470981625	1.6247521783191332	2.3315475183367487	0.17022798512019355	1.0604807473813815	1.282329496997738	1.8621130937809443	1.0077837364935962	1.3739964543646275	1.0604807473813815	1.1854194839896814	1.1510914553136193	1.04275198042095	1.282329496997738	1.282329496997738	1.2664065308473218	1.537602002101044	1.1792963988536846	0.892137266262544	1.282329496997738	0.2943226116290402	0.48383586404485257	0.5842272142199022	0.8729484451890074	0.25011835162415336	0.18663209975285694	0.5332371967420232	0.3133637307377066	0.7480097084996723	0.3578453973969134
KEGG_VASCULAR_SMOOTH_MUSCLE_CONTRACTION	1.377708096048629	1.6247521783191332	2.3315475183367487	0.02712735288386956	0.039625939817593124	0.5978800313697239	1.8621130937809443	1.4696245518671902	1.3739964543646275	0.19498625862779453	0.010112864869636435	0.19231319197059488	0.15785721431734545	0.059675752737941186	0.32093286952185185	0.1357501702209264	0.11045960150050349	0.4828151950495968	0.004562815778906696	0.15584606433278034	0.24118837431649945	0.20385452802339515	0.011611498671973251	0.47653041433844195	0.0419029195635458	0.054620950900934696	0.684074579280726	0.3099524767483549	0.4496468317658815	0.43341761763128883
WP_NANOPARTICLE_MEDIATED_ACTIVATION_OF_RECEPTOR_SIGNALING	2.088509470981625	1.5531945851704376	2.3315475183367487	0.2875100094845457	0.26273546810074894	0.43618789741536323	1.8621130937809443	1.583359492661719	1.3739964543646275	0.44662826545984613	0.49231340355588626	0.07191020916349446	0.4017267965130199	0.6607082698891277	0.13335764682629506	0.2133669322719428	1.3675486978809426	1.002323323429238	0.3587878846668343	1.282329496997738	0.20535292722947363	0.3006970753706737	0.11790477926345262	1.1854194839896814	0.09542146541219212	0.11807538097792454	0.5579438970574162	0.2931231977312307	0.10045759856673307	0.04821781168554717
WP_MFAP5_EFFECT_ON_PERMEABILITY_AND_MOTILITY_OF_ENDOTHELIAL_CELLS_VIA_CYTOSKELETON_REARRANGEMENT	1.5524646392066097	1.5531945851704376	2.3315475183367487	0.3692585210838413	0.18055462732476252	1.282329496997738	1.8621130937809443	1.583359492661719	1.3739964543646275	0.26829929698600324	0.2638245109504756	0.40552757198181444	0.7371743570936061	0.6955621833940516	0.86119782581552	0.3602596022846736	0.609647554726129	0.39728100419067763	0.018715756608481092	0.20656213238406426	0.24118837431649945	0.31575325251463887	0.11790477926345262	0.8412299783848962	0.34092421222013725	0.16733920384086126	1.3615107430453628	0.1979051955144457	0.10045759856673307	0.04798372591671629
