# Supplementary material for: PTMNavigator: interactive visualization of differentially regulated post-translational modifications in cellular signaling pathways
Source: Nat Commun. 2025 Jan 8;16:510. doi: 10.1038/s41467-024-55533-y (PMC11711753; doi:10.1038/s41467-024-55533-y)
Supplement: Supplementary file 6 — Source data [file 41467_2024_55533_MOESM6_ESM.zip › Figure3c.csv]

Pathway	Fraction_Matched	Enrichment_Score
WP_ANDROGEN_RECEPTOR_NETWORK_IN_PROSTATE_CANCER	30.3	5.6174998283
WP_PI3K_AKT_MTOR_SIGNALING_PATHWAY_AND_THERAPEUTIC_OPPORTUNITIES_IN_PROSTATE_CANCER	43.8	4.9808998108
WP_SYNAPTIC_SIGNALING_PATHWAYS_ASSOCIATED_WITH_AUTISM_SPECTRUM_DISORDER	28.0	4.7923002243
WP_GLIOBLASTOMA_SIGNALING_PATHWAYS	29.3	4.6701998711
WP_WNT_SIGNALING_PATHWAY	36.2	4.5507998466
KEGG_PROGESTERONE_MEDIATED_OOCYTE_MATURATION	21.2	4.2470998764
KEGG_TIGHT_JUNCTION	18.9	4.2372999191
WP_ANGIOPOIETIN_LIKE_PROTEIN_8_REGULATORY_PATHWAY	33.3	4.0057997704
WP_NRP1_TRIGGERED_SIGNALING_PATHWAYS_IN_PANCREATIC_CANCER	24.5	3.8531000614
WP_CHROMOSOMAL_AND_MICROSATELLITE_INSTABILITY_IN_COLORECTAL_CANCER	21.9	3.8357999325
