# Supplementary material for: PTMNavigator: interactive visualization of differentially regulated post-translational modifications in cellular signaling pathways
Source: Nat Commun. 2025 Jan 8;16:510. doi: 10.1038/s41467-024-55533-y (PMC11711753; doi:10.1038/s41467-024-55533-y)
Supplement: Supplementary file 6 — Source data [file 41467_2024_55533_MOESM6_ESM.zip › Figure3d.csv]

Signature	Fraction_Matched	Enrichment_Score	Direction
KINASE-PSP_mTOR/MTOR	27.4	5.7828001976	up
KINASE-PSP_p90RSK/RPS6KA1	20.5	-5.7578001022	down
PERT-P100-DIA2_MOMELOTINIB	37.0	-5.7083997726	down
KINASE-PSP_Akt1/AKT1	14.0	-4.852399826	down
PERT-P100-DIA2_ETOPOSIDE	41.9	-4.5975999832	down
PERT-P100-DIA2_GSK525762A	38.8	4.5233998299	up
PERT-PSP_THROMBIN	45.8	4.1819000244	up
KINASE-iKiP_RPS6KA1	14.1	-4.0971999168	down
KINASE-iKiP_MAPKAPK3	14.4	-3.993999958	down
PERT-PSP_GEFITINIB	38.5	3.991300106	up
