# Supplementary material for: PTMNavigator: interactive visualization of differentially regulated post-translational modifications in cellular signaling pathways
Source: Nat Commun. 2025 Jan 8;16:510. doi: 10.1038/s41467-024-55533-y (PMC11711753; doi:10.1038/s41467-024-55533-y)
Supplement: Supplementary file 6 — Source data [file 41467_2024_55533_MOESM6_ESM.zip › Figure4a_ksea.csv]

Gene	Score	adj p-val	Inhibitor
RAF1	-1.9206	0.0624209962	Lapatinib
RPS6KA5	-2.843	0.0032458926	Lapatinib
RPS6KA4	-3.544	0.0001336945	Lapatinib
RPS6KA3	-2.05494	0.0043060807	Lapatinib
RPS6KA2	-3.016	0.0017976429	Lapatinib
RPS6KA1	-2.4117142857	3.50619E-05	Lapatinib
RPS6KB1	-2.68075	0.0004611954	Lapatinib
AKT1	-2.0650859524	6E-10	Lapatinib
RPS6KB1	-4.220625	0	Wortmannin
RPS6KA5	-4.0278	8.45E-08	Wortmannin
RPS6KA4	-4.2058	2.16E-08	Wortmannin
RPS6KA3	-2.495	4.9788E-06	Wortmannin
RPS6KA2	-4.4178	4.9E-09	Wortmannin
RPS6KA1	-2.7236428571	3.3E-09	Wortmannin
AKT1	-1.7446714286	1E-10	Wortmannin
RAF1	-1.853	0.0218540166	Wortmannin
RPS6KA5	-2.8622	0.0076772017	Temsirolimus
RPS6KA4	-3.6666	0.000123651	Temsirolimus
RPS6KB1	-3.915125	5.53E-08	Temsirolimus
RPS6KA3	-1.6151	0.0808788398	Temsirolimus
RPS6KA2	-2.8578	0.0076772017	Temsirolimus
RPS6KA1	-2.2219785714	0.0012067258	Temsirolimus
