# Supplementary material for: PTMNavigator: interactive visualization of differentially regulated post-translational modifications in cellular signaling pathways
Source: Nat Commun. 2025 Jan 8;16:510. doi: 10.1038/s41467-024-55533-y (PMC11711753; doi:10.1038/s41467-024-55533-y)
Supplement: Supplementary file 6 — Source data [file 41467_2024_55533_MOESM6_ESM.zip › Figure4a_peptides.csv]

Regulation	Dataset	Modified Sequence	Gene Name(s)	Uniprot	Site(s)
down	BekkerJensen2020_PI3Ki_Wortmannin	RTEARSS(ph)DEENGPPS(ph)SPDLDR	AKT1S1	Q96B36	S203 & S211
down	BekkerJensen2020_PI3Ki_Wortmannin	LNT(ph)SDFQK	AKT1S1	Q96B36	T246
down	BekkerJensen2020_PI3Ki_Wortmannin	LSS(ph)LRAS(ph)TSKS(ph)ESSQK	RPS6	P62753	S236 & S240 & S244
up	BekkerJensen2020_PI3Ki_Wortmannin	TPPRDLPT(ph)IPGVTSPSSDEPPMEASQSHLRNS(ph)PEDK	EIF4EBP1	Q13541	T77 & S101
up	BekkerJensen2020_PI3Ki_Wortmannin	S(ph)DSELVSK	LPIN1	Q14693	S252
down	BekkerJensen2020_mTORi_Temsirolimus	HIEDTGS(ph)TPS(ph)IGENDLK	RICTOR	Q6R327	S1174 & S1177
down	BekkerJensen2020_mTORi_Temsirolimus	LSS(ph)LRAS(ph)TSKS(ph)ESSQK	RPS6	P62753	S236 & S240 & S244
up	BekkerJensen2020_mTORi_Temsirolimus	FIGSPRT(ph)PVS(ph)PVK	RPS6KB1	P23443	T444 & S447
up	BekkerJensen2020_mTORi_Temsirolimus	FIGSPRT(ph)PVS(ph)PVK	RPS6KB1	P23443	T444 & S447
down	BekkerJensen2020_EGFRi_Lapatinib	LNT(ph)SDFQK	AKT1S1	Q96B36	T246
down	BekkerJensen2020_EGFRi_Lapatinib	DS(ph)PGIPPS(ph)AGAHQLFR	RPS6KA1	Q15418	S363 & S369
down	BekkerJensen2020_EGFRi_Lapatinib	HIEDTGS(ph)TPS(ph)IGENDLK	RICTOR	Q6R327	S1174 & S1177
down	BekkerJensen2020_EGFRi_Lapatinib	SAS(ph)EPSLNR	BRAF	P15056	S729
down	BekkerJensen2020_EGFRi_Lapatinib	KGS(ph)GDYMPMS(ph)PK	IRS1	P35568	S629 & S636
down	BekkerJensen2020_EGFRi_Lapatinib	LNQPGT(ph)PTR	MAP2K2	P36507	T394
down	BekkerJensen2020_EGFRi_Lapatinib	STS(ph)LNERPK	TSC2	P49815	S939
down	BekkerJensen2020_EGFRi_Lapatinib	TTS(ph)FAESCKPVQQPSAFGSMK	GSK3B	P49841	S9
up	BekkerJensen2020_EGFRi_Lapatinib	TPPRDLPT(ph)IPGVTSPSSDEPPMEASQSHLRNS(ph)PEDK	EIF4EBP1	Q13541	T77 & S101
up	BekkerJensen2020_EGFRi_Lapatinib	NSPVTKT(ph)PPRDLPT(ph)IPGVTSPSSDEPPMEASQSHLR	EIF4EBP1	Q13541	T70 & T77
up	BekkerJensen2020_EGFRi_Lapatinib	S(ph)DSELVSK	LPIN1	Q14693	S252
up	BekkerJensen2020_EGFRi_Lapatinib	DS(ph)PGIPPSAGAHQLFR	RPS6KA1	Q15418	S363
up	BekkerJensen2020_EGFRi_Lapatinib	SVT(ph)PDSLGHT(ph)PPARGEEELSNYICMGGK	IRS1	P35568	T446 & T453
up	BekkerJensen2020_EGFRi_Lapatinib	DS(ph)PGIPPSANAHQLFR	RPS6KA3	P51812	S369
