# Supplementary material for: PTMNavigator: interactive visualization of differentially regulated post-translational modifications in cellular signaling pathways
Source: Nat Commun. 2025 Jan 8;16:510. doi: 10.1038/s41467-024-55533-y (PMC11711753; doi:10.1038/s41467-024-55533-y)
Supplement: Supplementary file 6 — Source data [file 41467_2024_55533_MOESM6_ESM.zip › Figure4b.csv]

Regulation	Dataset	Modified Sequence	Gene Name(s)	Uniprot	Site(s)	Log Fold Change
down	BekkerJensen2020_MEKi_Cobimetinib	SAS(ph)VSS(ph)ISLTK	SOS1	Q07889	S1134 & S1137	-4.11
down	BekkerJensen2020_MEKi_Cobimetinib	SAS(ph)EPSLNR	BRAF	P15056	S729	-5.41
down	BekkerJensen2020_MEKi_Cobimetinib	SNPKS(ph)PQKPIVR	BRAF	P15056	S151	-0.59
up	BekkerJensen2020_MEKi_Cobimetinib	GGSDGT(ph)PRGS(ph)PSPASVSSGRK	ARAF	P10398	T253 & S257	2.51
up	BekkerJensen2020_MEKi_Cobimetinib	AAHTEDINACT(ph)LTTSPR	RAF1	P04049	T638	2.78
down	BekkerJensen2020_MEKi_Cobimetinib	LNQPGT(ph)PTR	MAP2K2	P36507	T394	-0.83
down	BekkerJensen2020_MEKi_Cobimetinib	VADPDHDHTGFLTEY(ph)VATR	MAPK1	P28482	Y187	-4.39
up	BekkerJensen2020_MEKi_Cobimetinib	RKS(ph)HEAEVLK	STMN1	P16949	S63	2.03
down	BekkerJensen2020_MEKi_Cobimetinib	DS(ph)PGIPPS(ph)AGAHQLFR	RPS6KA1	Q15418	S363 & S369	-7.59
down	BekkerJensen2020_RAFi_Sorafenib	SAS(ph)EPSLNR	BRAF	P15056	S729	-5.44
up	BekkerJensen2020_RAFi_Sorafenib	SNPKS(ph)PQKPIVR	BRAF	P15056	S151	1.48
up	BekkerJensen2020_RAFi_Sorafenib	RKS(ph)HEAEVLK	STMN1	P16949	S63	2.18
