# Supplementary material for: PTMNavigator: interactive visualization of differentially regulated post-translational modifications in cellular signaling pathways
Source: Nat Commun. 2025 Jan 8;16:510. doi: 10.1038/s41467-024-55533-y (PMC11711753; doi:10.1038/s41467-024-55533-y)
Supplement: Supplementary file 6 — Source data [file 41467_2024_55533_MOESM6_ESM.zip › Figure5a_ksea.csv]

Gene	Score	adj p-val
PDK1	-0.8176667064	0.00225903
AKT1	-0.779763386	1.969E-07
RPS6KA5	-0.852877961	0.0109806804
RPS6KA4	-0.773070687	0.0924542982
RPS6KA3	-0.6468251007	0.0306238504
RPS6KA2	-0.704569831	0.0924542982
RPS6KA1	-0.9422414747	0.0001582192
RPS6KA6	-0.773070687	0.0924542982
MTOR	-0.5153706342	0.0049657312
RPS6KB1	-1.2313683748	2.08936E-05
