# Supplementary material for: PTMNavigator: interactive visualization of differentially regulated post-translational modifications in cellular signaling pathways
Source: Nat Commun. 2025 Jan 8;16:510. doi: 10.1038/s41467-024-55533-y (PMC11711753; doi:10.1038/s41467-024-55533-y)
Supplement: Supplementary file 6 — Source data [file 41467_2024_55533_MOESM6_ESM.zip › Figure5a_peptides.csv]

Regulation	Dataset	Modified Sequence	Gene Name(s)	Uniprot	Site(s)	-log(EC50)
down	Zecha2023_Lapatinib	S(ph)RTGSESSQTGTSTTSSR	EIF4B	P23588	S418	7.17
down	Zecha2023_Lapatinib	S(ph)RTGSESS(ph)QTGTSTTSSR	EIF4B	P23588	S418 & S425	7.04
down	Zecha2023_Lapatinib	SRTGS(ph)ESSQTGTSTTSSR	EIF4B	P23588	S422	7.41
down	Zecha2023_Lapatinib	TGSES(ph)SQTGTSTTSSR	EIF4B	P23588	S424	6.82
down	Zecha2023_Lapatinib	TGS(ph)ESSQTGTSTTSSR	EIF4B	P23588	S422	6.83
down	Zecha2023_Lapatinib	IADPEHDHTGFLTEY(ph)VATR	MAPK3	P27361	Y204	7.38
down	Zecha2023_Lapatinib	VADPDHDHTGFLT(ph)EYVATR	MAPK1	P28482	T185	7.33
down	Zecha2023_Lapatinib	VADPDHDHTGFLTEY(ph)VATR	MAPK1	P28482	Y187	7.33
down	Zecha2023_Lapatinib	(ac)AS(ph)PPESDGFSDVRK	IRS1	P35568	S3	6.69
down	Zecha2023_Lapatinib	STS(ph)LNERPK	TSC2	P49815	S939	6.85
down	Zecha2023_Lapatinib	SIS(ph)VSEHVVR	TSC2	P49815	S981	6.86
down	Zecha2023_Lapatinib	TTS(ph)FAESCKPVQQPSAFGSMK	GSK3B	P49841	S9	6.76
down	Zecha2023_Lapatinib	ASTSKS(ph)ESSQK	RPS6	P62753	S244	6.85
down	Zecha2023_Lapatinib	LSS(ph)LRAS(ph)TSK	RPS6	P62753	S236 & S240	6.59
down	Zecha2023_Lapatinib	LSS(ph)LRASTS(ph)K	RPS6	P62753	S236 & S242	6.58
down	Zecha2023_Lapatinib	LSS(ph)LRAST(ph)SK	RPS6	P62753	S236 & T241	6.57
down	Zecha2023_Lapatinib	RLS(ph)S(ph)LRAST(ph)SK	RPS6	P62753	S235 & S236 & T241	6.94
down	Zecha2023_Lapatinib	LS(ph)SLRAS(ph)TSKSESSQK	RPS6	P62753	S235 & S240	6.58
down	Zecha2023_Lapatinib	LSS(ph)LRAS(ph)TSKSESSQK	RPS6	P62753	S236 & S240	6.59
down	Zecha2023_Lapatinib	RSDAEEVDFAGWLCSTIGLNQPST(ph)PTHAAGV	MAP2K1	Q02750	T386	7.18
down	Zecha2023_Lapatinib	RSDAEEVDFAGWLCSTIGLNQPS(ph)TPTHAAGV	MAP2K1	Q02750	S385	7.21
down	Zecha2023_Lapatinib	DFYLATS(ph)PPDSFLDDHHLTRPHPER	PRKAA1	Q13131	S356	6.55
down	Zecha2023_Lapatinib	SGTAT(ph)PQR	PRKAA1	Q13131	T490	6.98
down	Zecha2023_Lapatinib	SGS(ph)VSNYR	PRKAA1	Q13131	S496	7.03
down	Zecha2023_Lapatinib	FLMECRNS(ph)PVTK	EIF4EBP1	Q13541	S65	6.76
down	Zecha2023_Lapatinib	NS(ph)PVTKT(ph)PPRDLPTIPGVTSPSSDEPPMEASQSHLR	EIF4EBP1	Q13541	S65 & T70	6.67
down	Zecha2023_Lapatinib	NS(ph)PVT(ph)KTPPRDLPTIPGVTSPSSDEPPMEASQSHLR	EIF4EBP1	Q13541	S65 & T68	6.73
down	Zecha2023_Lapatinib	RVVLGDGVQLPPGDYSTT(ph)PGGTLFS(ph)TTPGGTR	EIF4EBP1	Q13541	T37 & S44	6.63
down	Zecha2023_Lapatinib	RVVLGDGVQLPPGDYSTT(ph)PGGTLFSTT(ph)PGGTR	EIF4EBP1	Q13541	T37 & T46	6.54
down	Zecha2023_Lapatinib	RVVLGDGVQLPPGDYST(ph)TPGGTLFSTT(ph)PGGTR	EIF4EBP1	Q13541	T36 & T46	6.54
down	Zecha2023_Lapatinib	AAHTEDINACTLTTS(ph)PR	RAF1	P04049	S642	7.32
down	Zecha2023_Lapatinib	EKFS(ph)FEPK	RPS6KB1	P23443	S427	6.85
down	Zecha2023_Lapatinib	EKFS(ph)FEPK	RPS6KB1	P23443	S427	6.85
down	Zecha2023_Lapatinib	FIGS(ph)PR	RPS6KB1	P23443	S441	6.82
down	Zecha2023_Lapatinib	FIGS(ph)PR	RPS6KB1	P23443	S441	6.82
down	Zecha2023_Lapatinib	S(ph)LPVSVPVWGFK	AKT1S1	Q96B36	S183	6.37
down	Zecha2023_Lapatinib	LNT(ph)SDFQK	AKT1S1	Q96B36	T246	6.77
down	Zecha2023_Lapatinib	ALTHNGT(ph)PR	RRAGC	Q9HB90	T394	6.85
down	Zecha2023_Lapatinib	TLT(ph)EPSVDFNHSDDFTPISTVQK	RICTOR	Q6R327	T1135	6.97
down	Zecha2023_Lapatinib	VLDTSSLTQSAPAS(ph)PTNK	RPTOR	Q8N122	S863	6.87
up	Zecha2023_Lapatinib	S(ph)VTPDSLGHTPPAR	IRS1	P35568	S444	6.63
up	Zecha2023_Lapatinib	SLLGLDSGELQSGPESSSS(ph)PGVHVR	TSC2	P49815	S1097	6.47
up	Zecha2023_Lapatinib	DLPTIPGVTSPSSDEPPMEAS(ph)QSHLRNSPEDKR	EIF4EBP1	Q13541	S94	6.64
up	Zecha2023_Lapatinib	DLPTIPGVTSPSSDEPPMEASQS(ph)HLRNSPEDKR	EIF4EBP1	Q13541	S96	6.57
up	Zecha2023_Lapatinib	DLPTIPGVTSPSSDEPPMEASQS(ph)HLRNSPEDK	EIF4EBP1	Q13541	S96	6.86
up	Zecha2023_Lapatinib	AATAARPPAPPPAPQPPSPT(ph)PSPPRPTLAR	AKT1S1	Q96B36	T90	6.95
