# Supplementary material for: PTMNavigator: interactive visualization of differentially regulated post-translational modifications in cellular signaling pathways
Source: Nat Commun. 2025 Jan 8;16:510. doi: 10.1038/s41467-024-55533-y (PMC11711753; doi:10.1038/s41467-024-55533-y)
Supplement: Supplementary file 6 — Source data [file 41467_2024_55533_MOESM6_ESM.zip › Figure5b.csv]

Modified Sequence	Gene Name(s)	Uniprot	Site(s)	-log(EC50)	Fold Change	Front	Slope	Back	1e-09M	3e-09M	1e-08M	3e-08M	1e-07M	3e-07M	1e-06M	3e-06M	1e-05M
STS(ph)LNERPK	TSC2	P49815	S939	6.85	-1.43440282414577	0.983	3.23	0.366	0.8985	0.9888	1.0407	0.9831	0.8344	0.4158	0.4133	0.3219	0.3658
TTS(ph)FAESCKPVQQPSAFGSMK	GSK3B	P49841	S9	6.76	-1.73696559416621	0.887	10	0.324	0.8495	0.8511	0.9465	0.7712	0.9002	0.3093	0.4131	0.2706	0.305
LNT(ph)SDFQK	PRAS40	Q96B36	T246	6.77	-4.64385618977472	0.896	3.31	0.091	0.7954	0.9013	0.9334	0.8442	0.7853	0.1943	0.1893	0.0479	0.0434
