# Supplementary material for: PTMNavigator: interactive visualization of differentially regulated post-translational modifications in cellular signaling pathways
Source: Nat Commun. 2025 Jan 8;16:510. doi: 10.1038/s41467-024-55533-y (PMC11711753; doi:10.1038/s41467-024-55533-y)
Supplement: Supplementary file 6 — Source data [file 41467_2024_55533_MOESM6_ESM.zip › Figure5c.csv]

Modified Sequence	Gene Name(s)	Uniprot	Site(s)	-log(EC50)	Fold Change	Front	Slope	Back	1e-09M	3e-09M	1e-08M	3e-08M	1e-07M	3e-07M	1e-06M	3e-06M	1e-05M
S(ph)LPVSVPVWGFK	PRAS40	Q96B36	S183	6.37	-2.05889368905357	0.967	0.375	0.001	0.9193	0.6676	0.8491	0.6111	0.8456	0.4267	0.4085	0.2691	0.2394
SRTGS(ph)ESSQTGTSTTSSR	EIF4B	P23588	S422	7.41	-4.05889368905356	0.953	0.483	0.001	0.6918	0.8014	0.569	0.6058	0.4477	0.1398	0.1648	0.085	0.0617
