# Supplementary material for: PTMNavigator: interactive visualization of differentially regulated post-translational modifications in cellular signaling pathways
Source: Nat Commun. 2025 Jan 8;16:510. doi: 10.1038/s41467-024-55533-y (PMC11711753; doi:10.1038/s41467-024-55533-y)
Supplement: Supplementary file 6 — Source data [file 41467_2024_55533_MOESM6_ESM.zip › Figure6a.csv]

Dataset	Modified Sequence	Gene Name(s)	Uniprot	Site(s)	-log(EC50)
Zecha2023_Refametinib	IGS(ph)DPLAYEPK	SLC9A1	P19634	S703	8.53
Zecha2023_Refametinib	IADPEHDHTGFLTEY(ph)VATR	MAPK3	P27361	Y204	7.92
Zecha2023_Refametinib	IADPEHDHTGFLT(ph)EYVATR	MAPK3	P27361	T202	7.9
Zecha2023_Refametinib	VADPDHDHTGFLT(ph)EYVATR	MAPK1	P28482	T185	7.84
Zecha2023_Refametinib	KIS(ph)YSR	SOS1	Q07889	S1064	8.51
Zecha2023_Refametinib	KISYS(ph)R	SOS1	Q07889	S1066	8.55
Zecha2023_Refametinib	RRPES(ph)APAESSPSK	SOS1	Q07889	S1161	8.64
Zecha2023_Refametinib	SAS(ph)VSSISLTK	SOS1	Q07889	S1134	8.39
Zecha2023_Refametinib	RLAS(ph)TSDIEEK	PPP1R12A	O14974	S507	8.41
Zecha2023_Refametinib	LAS(ph)TSDIEEKENR	PPP1R12A	O14974	S507	8.45
Zecha2023_Refametinib	RLAS(ph)TSDIEEKENR	PPP1R12A	O14974	S507	8.4
Zecha2023_Refametinib	RAS(ph)DDGKLTDPSK	RAF1	P04049	S43	8.68
Zecha2023_Refametinib	NS(ph)LSDPNIDR	ARHGAP35	Q9NRY4	S589	8.53
Zecha2023_Mirdametinib	IADPEHDHTGFLTEY(ph)VATR	MAPK3	P27361	Y204	8.8
Zecha2023_Mirdametinib	VADPDHDHTGFLTEYVAT(ph)R	MAPK1	P28482	T190	8.55
Zecha2023_Mirdametinib	VADPDHDHTGFLTEY(ph)VATR	MAPK1	P28482	Y187	8.7
Zecha2023_Mirdametinib	VADPDHDHTGFLT(ph)EYVATR	MAPK1	P28482	T185	8.76
Zecha2023_Mirdametinib	NS(ph)LSDPNIDR	ARHGAP35	Q9NRY4	S589	8.86
Zecha2023_Mirdametinib	NQKNS(ph)LSDPNIDR	ARHGAP35	Q9NRY4	S589	9.07
Zecha2023_Mirdametinib	KIS(ph)YSR	SOS1	Q07889	S1064	9.04
Zecha2023_Mirdametinib	SAS(ph)VSSISLTK	SOS1	Q07889	S1134	8.63
Zecha2023_Mirdametinib	LAS(ph)TSDIEEK	PPP1R12A	O14974	S507	9.21
Zecha2023_Mirdametinib	LAS(ph)TSDIEEKENR	PPP1R12A	O14974	S507	8.97
Zecha2023_Mirdametinib	RLAS(ph)TSDIEEKENR	PPP1R12A	O14974	S507	9.08
Zecha2023_Mirdametinib	RAS(ph)DDGKLTDPSK	RAF1	P04049	S43	8.88
