# Supplementary material for: PTMNavigator: interactive visualization of differentially regulated post-translational modifications in cellular signaling pathways
Source: Nat Commun. 2025 Jan 8;16:510. doi: 10.1038/s41467-024-55533-y (PMC11711753; doi:10.1038/s41467-024-55533-y)
Supplement: Supplementary file 6 — Source data [file 41467_2024_55533_MOESM6_ESM.zip › Figure6b_ksea.csv]

Gene	Score	adj p-val
BRAF	-0.5399438373	0.4980861006
MAP2K1	-0.6404793799	0.4980861006
RPS6KA1	-0.5282394971	0.1649408702
