# Supplementary material for: PTMNavigator: interactive visualization of differentially regulated post-translational modifications in cellular signaling pathways
Source: Nat Commun. 2025 Jan 8;16:510. doi: 10.1038/s41467-024-55533-y (PMC11711753; doi:10.1038/s41467-024-55533-y)
Supplement: Supplementary file 6 — Source data [file 41467_2024_55533_MOESM6_ESM.zip › Figure6b_peptides.csv]

Dataset	Modified Sequence	Gene Name(s)	Uniprot	Site(s)	-log(EC50)	Fold Change	R2	Slope	Front	Back
Zecha2023_Refametinib	NSTDLDSAPEDPTS(ph)PKR	CIC	Q96RK0	S1409	7.52	1.25701061820602	0.97	0.982	0.997	2.37
Zecha2023_Refametinib	FAELPEFRPEEVLPS(ph)PTLQSLAT(ph)SPR	CIC	Q96RK0	S1373 & T1381	7.58	-0.643856189774724	0.99	1.21	0.982	0.626
Zecha2023_Refametinib	TQS(ph)LSALPK	CIC	Q96RK0	S173	7.57	-0.999999999999999	0.99	1.24	1.02	0.484
Zecha2023_Refametinib	RSSCS(ph)SEPNTPK	CIC	Q96RK0	S1421	7.33	0.992768430768924	0.65	1.4	0.885	2.08
Zecha2023_Refametinib	AASEDMTS(ph)DEER	CIC	Q96RK0	S436	7.05	1.6959938131099	0.94	0.991	0.898	3.06
Zecha2023_Refametinib	S(ph)VGDGETVEFDVVEGEK	CSDA, YBX1, YBX2	P16989, P67809, Q9Y2T7	S134, S102, S137	8.61	-1.12029423371771	0.98	1.05	0.995	0.441
Zecha2023_Refametinib	IGS(ph)DPLAYEPK	SLC9A1	P19634	S703	8.53	-0.736965594166206	0.99	1.05	0.997	0.561
Zecha2023_Refametinib	IADPEHDHTGFLTEY(ph)VATR	MAPK3	P27361	Y204	7.92	-0.971430847803228	0.99	0.782	0.999	0.492
Zecha2023_Refametinib	IADPEHDHTGFLT(ph)EYVATR	MAPK3	P27361	T202	7.9	-1.55639334852438	0.97	1.08	1.01	0.351
Zecha2023_Refametinib	VADPDHDHTGFLT(ph)EYVATR	MAPK1	P28482	T185	7.84	-0.888968687611255	0.92	0.688	1.04	0.487
Zecha2023_Refametinib	S(ph)PGSTPTTPTSSQAPQK	NUP214	P35658	S430	5.89	1.02856915219677	0.96	0.25	0.983	2.66
Zecha2023_Refametinib	TPADTGFAFPDWAYKPESS(ph)PGSR	ERF	P50548	S21	7.7	-1.68965987938785	0.99	1.38	1.04	0.293
Zecha2023_Refametinib	TPADTGFAFPDWAYKPES(ph)SPGSR	ERF	P50548	S20	7.54	-1.51457317282976	0.99	0.997	0.987	0.347
Zecha2023_Refametinib	MKT(ph)PADTGFAFPDWAYKPES(ph)SPGSR	ERF	P50548	T3 & S20	8.34	-1.47393118833241	1	1.21	1	0.348
Zecha2023_Refametinib	RRWS(ph)EDCR	ERF	P50548	S489	7.85	-1.25153876699596	0.98	0.911	1.01	0.451
Zecha2023_Refametinib	RWS(ph)EDCR	ERF	P50548	S489	7.77	-1.39592867633114	0.99	1.42	0.986	0.398
Zecha2023_Refametinib	KIS(ph)YSR	SOS1	Q07889	S1064	8.51	-2.47393118833241	0.97	1.34	1.02	0.208
Zecha2023_Refametinib	KISYS(ph)R	SOS1	Q07889	S1066	8.55	-2.25153876699596	0.97	1.6	1.03	0.235
Zecha2023_Refametinib	RRPES(ph)APAESSPSK	SOS1	Q07889	S1161	8.64	-1.15200309344505	0.97	1.13	0.991	0.51
Zecha2023_Refametinib	SAS(ph)VSSISLTK	SOS1	Q07889	S1134	8.39	-0.761213140412883	0.99	1.12	0.995	0.562
Zecha2023_Refametinib	VKPAPLEIKPLPEWEELQAPVRS(ph)PITR	GAB1	Q13480	S551	8.12	-1.08926733809709	1	1.62	1.01	0.467
Zecha2023_Refametinib	AKTQT(ph)PPVS(ph)PAPQPTEERLPS(ph)SPVYEDAASFK	CTTN	Q14247	T401 & S405 & S417	8.42	-0.83650126771712	0.97	1.21	1.02	0.556
Zecha2023_Refametinib	AKTQT(ph)PPVS(ph)PAPQPTEERLPSS(ph)PVYEDAASFK	CTTN	Q14247	T401 & S405 & S418	8.36	-0.943416471633632	0.96	1.13	1.03	0.532
Zecha2023_Refametinib	GFSFVAT(ph)GLMEDDGKPR	RPS6KA1	Q15418	T384	8.33	-1.21759143507263	0.99	0.998	1.01	0.456
Zecha2023_Refametinib	SRT(ph)PSAS(ph)NDDQQE	SGTA	O43765	T303 & S307	8.05	-1.05889368905357	0.89	10	0.956	0.412
Zecha2023_Refametinib	SRTPS(ph)ASNDDQQE	SGTA	O43765	S305	8.24	-1.18442457113743	0.98	1.34	0.959	0.44
Zecha2023_Refametinib	S(ph)RTPSAS(ph)NDDQQE	SGTA	O43765	S301 & S307	8.13	-1.21759143507263	0.92	2.45	0.908	0.394
Zecha2023_Refametinib	RAS(ph)DDGKLTDPSK	RAF1	P04049	S43	8.68	-1.05889368905357	0.99	1.18	1	0.493
