# Supplementary material for: PTMNavigator: interactive visualization of differentially regulated post-translational modifications in cellular signaling pathways
Source: Nat Commun. 2025 Jan 8;16:510. doi: 10.1038/s41467-024-55533-y (PMC11711753; doi:10.1038/s41467-024-55533-y)
Supplement: Supplementary file 6 — Source data [file 41467_2024_55533_MOESM6_ESM.zip › SuppFigure1.csv]

DATABASE	ORGANISM	N_PATHWAYS
kegg	Homo sapiens	342
wikipathways	Homo sapiens	779
kegg	Escherichia coli	112
wikipathways	Escherichia coli	10
kegg	Saccharomyces cerevisiae	110
wikipathways	Saccharomyces cerevisiae	103
kegg	Caenorhabditis elegans	125
wikipathways	Caenorhabditis elegans	60
kegg	Drosophila melanogaster	130
wikipathways	Drosophila melanogaster	20
kegg	Arabidopsis thaliana	128
wikipathways	Arabidopsis thaliana	29
kegg	Danio rerio	163
wikipathways	Danio rerio	46
kegg	Mus musculus	338
wikipathways	Mus musculus	196
kegg	Mycobacterium tuberculosis	119
wikipathways	Mycobacterium tuberculosis	11
kegg	Oryza sativa	128
wikipathways	Oryza sativa	10
