# Supplementary material for: PTMNavigator: interactive visualization of differentially regulated post-translational modifications in cellular signaling pathways
Source: Nat Commun. 2025 Jan 8;16:510. doi: 10.1038/s41467-024-55533-y (PMC11711753; doi:10.1038/s41467-024-55533-y)
Supplement: Supplementary file 6 — Source data [file 41467_2024_55533_MOESM6_ESM.zip › SuppFigure10.csv]

Dataset	Modified Sequence	Gene Name(s)	Uniprot	Site(s)	-log(EC50)	Fold Change	R2	Slope	Front	Back	1E-05	3E-06	1E-06	3E-07	1E-07	3E-08	1E-08	3E-09	1E-09
Zecha2023_Refametinib	IADPEHDHTGFLTEY(ph)VATR	MAPK3	P27361	Y204	7.92	-0.971430847803228	0.99	0.782	0.999	0.492	0.509196935145705	0.500397345500511	0.486193524455288	0.551324238962683	0.550426304165533	0.647642617939088	0.819988906753678	0.810081795311735	0.961621761735092
Zecha2023_Refametinib	IADPEHDHTGFLT(ph)EYVATR	MAPK3	P27361	T202	7.9	-1.55639334852438	0.97	1.08	1.01	0.351	0.339650533167477	0.356154806984525	0.411294958820101	0.352651894521782	0.3662183187882	0.545459976549566	0.768377713338684	0.807439268009492	1.02523774482066
Zecha2023_Refametinib	VADPDHDHTGFLT(ph)EYVATR	MAPK1	P28482	T185	7.84	-0.888968687611255	0.92	0.688	1.04	0.487	0.54090687298409	0.424088714120751	0.47398670540495	0.624437996372224	0.630418186958242	0.663883850364469	0.820416323248627	0.781899071784492	1.10651550448005
Zecha2023_Refametinib	KIS(ph)YSR	SOS1	Q07889	S1064	8.51	-2.47393118833241	0.97	1.34	1.02	0.208	0.175825396673545	0.208937140259511	0.184886683335077	0.201147274119117	0.240566807956612	0.271221961283347	0.384929658956112	0.562573201033284	0.936319774961685
Zecha2023_Refametinib	RRPES(ph)APAESSPSK	SOS1	Q07889	S1161	8.64	-1.15200309344505	0.97	1.13	0.991	0.51	0.452865463321331	0.516899538682437	0.526195663941864	0.544020964027908	0.576034659835677	0.475194087854957	0.562787453229387	0.761223983094495	0.825014434483587
Zecha2023_Refametinib	RLAS(ph)TSDIEEK	PPP1R12A	O14974	S507	8.41	-1.55639334852438	0.99	1.27	1.02	0.377	0.337338320830654	0.368242716465972	0.377813979039043	0.389587527250312	0.404317730674437	0.448666941329758	0.523234429327687	0.721506924719015	0.954666303707072
Zecha2023_Refametinib	LAS(ph)TSDIEEKENR	PPP1R12A	O14974	S507	8.45	-1.51457317282976	0.99	1.04	1.01	0.357	0.351524420913611	0.334607947803274	0.34210626397593	0.365985529295927	0.406167677817104	0.453415903746415	0.514559977432445	0.680302989976519	0.912538780096984
Zecha2023_Refametinib	RLAS(ph)TSDIEEKENR	PPP1R12A	O14974	S507	8.4	-1.68965987938785	1	1.31	1	0.307	0.307216722566439	0.286135336908363	0.313064217767508	0.319319966639221	0.315151984804623	0.365163490642971	0.459041802456487	0.715649747761727	0.906347018783419
Zecha2023_Refametinib	RAS(ph)DDGKLTDPSK	RAF1	P04049	S43	8.68	-1.05889368905357	0.99	1.18	1	0.493	0.480484395546045	0.516156840034722	0.492239465875591	0.463746674314792	0.536242306954135	0.494118994649413	0.566022610658307	0.693421829865498	0.848810229068164
Zecha2023_Refametinib	NS(ph)LSDPNIDR	ARHGAP35	Q9NRY4	S589	8.53	-1.21759143507263	0.99	0.921	0.997	0.427	0.428470979487362	0.399097019820668	0.463475654766616	0.448334312249225	0.450008334200997	0.445533248966385	0.590953893471056	0.71546020447164	0.83309456320291
Zecha2023_Mirdametinib	IADPEHDHTGFLTEY(ph)VATR	MAPK3	P27361	Y204	8.8	-1.55639334852438	0.98	0.969	0.999	0.33	0.343571397438245	0.375736681926779	0.282280930546195	0.289346716454366	0.379855426018651	0.380025998763555	0.398142279538586	0.584060065165207	0.73164517909579
Zecha2023_Mirdametinib	VADPDHDHTGFLTEY(ph)VATR	MAPK1	P28482	Y187	8.7	-2.18442457113743	0.97	0.519	0.999	0.237	0.22000421583432	0.268009487832578	0.292761210260985	0.2627264301879	0.351183922207069	0.396700581276151	0.40021041108317	0.647212461104627	0.660000605886115
Zecha2023_Mirdametinib	VADPDHDHTGFLT(ph)EYVATR	MAPK1	P28482	T185	8.76	-1.55639334852438	0.98	1.3	0.999	0.281	0.336313943379675	0.233914489655778	0.282480208284337	0.295391293439032	0.294726827278018	0.251662277646881	0.367199142182173	0.519409034033134	0.763043017128599
Zecha2023_Mirdametinib	NS(ph)LSDPNIDR	ARHGAP35	Q9NRY4	S589	8.86	-1.18442457113743	0.97	2.06	1	0.353	0.436937817072673	0.350659470384633	0.328154774216009	0.362180431829185	0.335271265938423	0.285155516188036	0.386349136426016	0.45896840086229	0.780189193327141
Zecha2023_Mirdametinib	NQKNS(ph)LSDPNIDR	ARHGAP35	Q9NRY4	S589	9.07	-1.35845397091248	0.99	1.44	1	0.416	0.391770795733904	0.444540492473386	0.437851093466511	0.43113278667155	0.421852787870484	0.371395292203087	0.425101937683613	0.507082191179775	0.669340004615978
Zecha2023_Mirdametinib	KIS(ph)YSR	SOS1	Q07889	S1064	9.04	-2.39592867633114	0.98	1.79	1	0.168	0.18955535785759	0.206091171441634	0.139939107476236	0.151811180083587	0.19009787742912	0.152426666550837	0.152263780121689	0.26491367079404	0.547748556998988
Zecha2023_Mirdametinib	SAS(ph)VSSISLTK	SOS1	Q07889	S1134	8.63	-0.83650126771712	1	1.78	1	0.59	0.561344172784844	0.579422806471993	0.576720866817297	0.623281778513861	0.585091959467121	0.620193112947546	0.61803460922231	0.750163399586091	0.932082186929068
Zecha2023_Mirdametinib	LAS(ph)TSDIEEK	PPP1R12A	O14974	S507	9.21	-1.88896868761125	1	1.09	1	0.27	0.27082737822752	0.279828293335641	0.262999430909113	0.267687151491335	0.275474947129306	0.263446025727264	0.320423505744125	0.371687174615209	0.540915056280542
Zecha2023_Mirdametinib	LAS(ph)TSDIEEKENR	PPP1R12A	O14974	S507	8.97	-2.83650126771712	1	1.42	1	0.168	0.136254304202766	0.175289851301411	0.167999662953491	0.167810388364982	0.178856686117958	0.185396095832982	0.209123943886561	0.318792347425964	0.607341410008704
Zecha2023_Mirdametinib	RLAS(ph)TSDIEEKENR	PPP1R12A	O14974	S507	9.08	-1.78587519464715	1	1.02	1	0.278	0.285944236389667	0.251856479844034	0.299236628462771	0.291662536615208	0.274465859065273	0.292075221024548	0.323659075752238	0.442095340187034	0.603089039942791
Zecha2023_Mirdametinib	RAS(ph)DDGKLTDPSK	RAF1	P04049	S43	8.88	-0.971430847803228	0.99	0.519	0.998	0.486	0.513229696573018	0.533859971640529	0.459235288670533	0.489203397919412	0.507778774944764	0.594596348346633	0.633381271302642	0.693201950679478	0.745628174597687
