# Supplementary material for: PTMNavigator: interactive visualization of differentially regulated post-translational modifications in cellular signaling pathways
Source: Nat Commun. 2025 Jan 8;16:510. doi: 10.1038/s41467-024-55533-y (PMC11711753; doi:10.1038/s41467-024-55533-y)
Supplement: Supplementary file 6 — Source data [file 41467_2024_55533_MOESM6_ESM.zip › SuppFigure2.csv]

Original Node Type	#Nodes	Mapped Node Type
KEGG: compound	110275	compound
WP: Metabolite	15168	compound
KEGG: gene	69661	gene_protein
KEGG: ortholog	47493	gene_protein
WP: GeneProduct	53897	gene_protein
WP: Protein	9681	gene_protein
WP: RNA	1	gene_protein
WP: Rna	1301	gene_protein
WP: Complex	126	gene_protein
wp: event	58	misc
WP: Undefined	280	misc
WP: CellularComponent	1	misc
WP: Key Event	24	misc
WP: Unknown	1	misc
KEGG: map	11786	pathway
WP: Pathway	1935	pathway
WP: Pathways	2	pathway
