# Supplementary material for: PTMNavigator: interactive visualization of differentially regulated post-translational modifications in cellular signaling pathways
Source: Nat Commun. 2025 Jan 8;16:510. doi: 10.1038/s41467-024-55533-y (PMC11711753; doi:10.1038/s41467-024-55533-y)
Supplement: Supplementary file 6 — Source data [file 41467_2024_55533_MOESM6_ESM.zip › SuppFigure3.csv]

Original Edge Type	#Edges	Mapped Edge Type
WP: Arrow	24830	activation
KEGG: activation	18790	activation
KEGG: indirect effect	2475	indirect
KEGG: indirect	21	indirect
KEGG: binding/association	3927	binding/association
WP: mim-binding	2192	binding/association
WP: LigandSquare	4	binding/association
WP: Receptor	7	binding/association
WP: mim-covalent-bond	5	binding/association
WP: ReceptorSquare	1	binding/association
WP: LigandRound	1	binding/association
WP: ReceptorRound	1	binding/association
WP: None	4463	undefined
KEGG: compound	42069	other
KEGG: irreversible	17497	other
KEGG: reversible	19266	other
WP: mim-conversion	6729	other
KEGG: expression	4557	other
WP: mim-catalysis	6362	other
WP: mim-stimulation	3115	other
WP: mim-transcription-translation	1778	other
KEGG: dephosphorylation	480	other
KEGG: missing interaction	615	other
KEGG: state change	105	other
KEGG: ubiquitination	248	other
KEGG: dissociation	249	other
WP: mim-modification	350	other
WP: mim-necessary-stimulation	274	other
KEGG: glycosylation	22	other
KEGG: demethylation	3	other
KEGG: methylation	11	other
WP: mim-translocation	59	other
WP: mim-cleavage	138	other
WP: SBGN-Catalysis	54	other
WP: mim-gap	13	other
WP: SBGN-Production	34	other
WP: mim-branching-right	2	other
WP: SBGN-Inhibition	1	other
KEGG: inhibition	4636	inhibition
WP: mim-inhibition	2335	inhibition
WP: TBar	2079	inhibition
KEGG: repression	250	inhibition
