# Supplementary material for: PTMNavigator: interactive visualization of differentially regulated post-translational modifications in cellular signaling pathways
Source: Nat Commun. 2025 Jan 8;16:510. doi: 10.1038/s41467-024-55533-y (PMC11711753; doi:10.1038/s41467-024-55533-y)
Supplement: Supplementary file 6 — Source data [file 41467_2024_55533_MOESM6_ESM.zip › SuppFigure4.csv]

Database	#Mapped	#Unmapped
Ensembl	7908	1307
GeneCards	380	28
GeneID	10069	464
RefSeq_Protein	250	130
Others	177	200
