# Supplementary material for: PTMNavigator: interactive visualization of differentially regulated post-translational modifications in cellular signaling pathways
Source: Nat Commun. 2025 Jan 8;16:510. doi: 10.1038/s41467-024-55533-y (PMC11711753; doi:10.1038/s41467-024-55533-y)
Supplement: Supplementary file 6 — Source data [file 41467_2024_55533_MOESM6_ESM.zip › SuppFigure5_peptides.csv]

Regulation	Gene Name(s)	Uniprot	Site(s)	Fold Change	p-site
up	PRKCA	P17252	S321	4.49	S321
up	PRKCA	P17252	S226	4.25	S226
up	PRKCA	P17252	S319	4.33	S319
up	HSPB1	P04792	S199	4.76	S199
up	HSPB1	P04792	S65	4.19	S65
up	CRK	P46108	S41	4.41	S41
up	CRK	P46108	S125	4.53	S125
up	TAOK2	Q9UL54	S827	4.23	S827
up	TAOK2	Q9UL54	S486	4.39	S486
up	MAPK1	P28482	Y187	4.25	Y187
up	FGFR3	P22607	S408	4.44	S408
up	AKT3	Q9Y243	S34	4.04	S34
up	MAP2K4	P45985	S80	4.57	S80
up	FGF2	P09038	S242	4.02	S242
up	TAOK2		"S1011	4.83	S1011
up	MKNK2	Q9HBH9	S74	4.84	S74
up	NF1	1	"T2544	5.31	T2544
up	NF1	1	"S2808	4.51	S2808
up	RRAS	P10301	S201	4.13	S201
up	IL1R1	P14778	S553	4.53	S553
up	RAF1	P04049	S43	4.63	S43
up	RAPGEF2	Q9Y4G8	S1080	4.52	S1080
up	RAPGEF2	Q9Y4G8	S1316	4.61	S1316
up	BRAF	P15056	S732	5.01	S732
up	BRAF	P15056	S429	4.59	S429
up	CDC25B	P30305	S178	4.07	S178
up	CDC25B	P30305	S42	4.38	S42
up	CDC25B	P30305	S353	4.23	S353
up	MAP3K2	Q9Y2U5	S239	4.08	S239
up	MAP3K7	O43318	S439	4.31	S439
up	MAP3K12	Q12852	S634	4.14	S634
up	MAX	1	"S2	4.1	S2
up	PAK1	Q13153	T229	4.72	T229
up	PAK1	Q13153	T212	4.1	T212
up	MAP3K1	Q13233	S923	4.47	S923
up	MAP3K1	Q13233	S266	4.21	S266
up	PRKCD	Q05655	S645	4.73	S645
up	PRKCD	Q05655	S302	4	S302
up	SOS1	Q07889	S1178	4.38	S1178
up	SOS1	Q07889	S1082	4.75	S1082
up	RPS6KA3	P51812	S415	4.54	S415
up	PAK2	Q13177	T143	5.48	T143
up	MAP3K11	Q16584	S793	4.29	S793
up	STK4	Q13043	S410	4.24	S410
down	HSPB1	P04792	S83	-5.31	S83
down	MAP3K7	O43318	T444	-4.28	T444
down	TAB2	Q9NYJ8	S350	-4.11	S350
down	MAPT	1	"S55	-4.31	S55
down	FLNC	Q14315	S2236	-4.96	S2236
down	MAPT	P10636	T492	-4.26	T492
down	MAPT	P10636	S713	-5.05	S713
down	MAPT	P10636	T548	-5.94	T548
down	MAPT	P10636	T498	-5.23	T498
down	MAPT	P10636	S721	-5.89	S721
down	MAPT	P10636	S673	-4.58	S673
down	MAPT	P10636	T720	-4.79	T720
down	MAPT	P10636	T580	-4.46	T580
down	MAPT	P10636	S552	-5.78	S552
down	RAF1	P04049	S642	-4.54	S642
down	ARAF	P10398	S274	-4.58	S274
down	IKBKB	O14920	S675	-4.36	S675
down	NFATC3	Q12968	S344	-4.01	S344
down	BRAF	P15056	S729	-4.7	S729
down	TP53	P04637	S314	-6.33	S314
down	MYC	P01106	S62	-4.76	S62
down	MYC	P01106	S6	-4.33	S6
up	CACNA1A	1	"S2431	4.04	S2431
up	CACNA1A	1	"S2128	4.25	S2128
up	MAP4K4	1	"S886	4.16	S886
up	MAP4K4	1	"S733	4.71	S733
up	MAP4K4	1	"S736	4.45	S736
up	MAP4K4	1	"S579	4.71	S579
up	MAP4K4	1	"S787	4.84	S787
up	MAP4K4	1	"T996	4.31	T996
up	NFATC1	1	"S874	4.18	S874
up	NFATC1	1	"S224	4.25	S224
up	RAPGEF2	Q9Y4G8	S1238	4.15	S1238
up	RPS6KA4	1	"S347	4.41	S347
up	RPS6KA4	1	"T681	4.11	T681
down	ARRB1	1	"S404	-4.22	S404
up	ARRB1	1	"T402	4.51	T402
down	CACNA1H	1	"S758	-4.29	S758
down	CACNA1H	1	"S629	-4.53	S629
down	CACNB2	1	"S486	-4.79	S486
down	FGF13	Q92913	T222	-4.75	T222
up	FGFR1	1	"Y491	4.67	Y491
down	FLNB	1	"S2270	-5.21	S2270
up	MAP4K3		"S377	4.25	S377
up	MAP4K4	1	"S571	4.29	S571
up	MAPK3	1	"Y204	4.64	Y204
up	MAPK8IP2	1	"S337	4.01	S337
up	NF1	1	"S2522	4.53	S2522
down	NF1	1	"T2543	-4.38	T2543
down	NFATC3	Q12968	S240	-4.21	S240
down	NFATC3	Q12968	T343	-4.01	T343
up	TAOK1	Q7L7X3	S575	4.05	S575
