# Supplementary material for: PTMNavigator: interactive visualization of differentially regulated post-translational modifications in cellular signaling pathways
Source: Nat Commun. 2025 Jan 8;16:510. doi: 10.1038/s41467-024-55533-y (PMC11711753; doi:10.1038/s41467-024-55533-y)
Supplement: Supplementary file 6 — Source data [file 41467_2024_55533_MOESM6_ESM.zip › SuppFigure5_proteins.csv]

Regulation	Gene Name(s)	Uniprot	Experiment Name	Fold Change	#Up	#Down	#Not
not	TRAF6	Q9Y4K3,Q9Y4K3	A204 vs. RD-ES (FP)	-0.14	0	0	1
not	MEF2C	Q06413, A0A024RAL6, A0A024RAL7, D8L7E9,Q06413-2	A204 vs. RD-ES (FP)		0	0	1
not	SRF	P11831, A0A024RD16, B4DU24,P11831	A204 vs. RD-ES (FP)	-2.84	0	0	1
not	RPS6KA3	P51812, A0A384MDW3, B1AXG1, B4DG22, B7ZB17,P51812	A204 vs. RD-ES (FP)	1.00	0	0	1
not	MAP2K3	P46734, Q6FI23,P46734,P46734-2	A204 vs. RD-ES (FP),A204 vs. RD-ES (FP)	0.48,2.67	0	0	2
not	ELK4	P28324, A0A087X2F7,P28324-2	A204 vs. RD-ES (FP)		0	0	1
not	RAP1A	P62834, A8KAH9,P62834	A204 vs. RD-ES (FP)	-0.14	0	0	1
not	CRK	P46108, A0A0S2Z3K9, A0A0S2Z3Q4, L7RT18,P46108,P46108-2	A204 vs. RD-ES (FP),A204 vs. RD-ES (FP)	0.32,-0.14	0	0	2
not	IL1A	P01583,P01583	A204 vs. RD-ES (FP)		0	0	1
not	PDGFB	P01127, A0A384NYY3,P01127-2	A204 vs. RD-ES (FP)		0	0	1
not	AKT3	Q9Y243,Q9Y243-2	A204 vs. RD-ES (FP)	0.46	0	0	1
not	ECSIT	Q9BQ95,Q9BQ95	A204 vs. RD-ES (FP)	0.28	0	0	1
not	MAP3K13	O43283,O95382	A204 vs. RD-ES (FP)		0	0	1
	RASGRP4	Q8TDF6			0	0	0
not	MAP3K7	O43318,O43318,O43318-2	A204 vs. RD-ES (FP),A204 vs. RD-ES (FP)	-0.18	0	0	2
not	MAPK9	P45984, D7R525,P45984-2	A204 vs. RD-ES (FP)	0.32	0	0	1
not	GRB2	P62993, B0LPF3,P62993	A204 vs. RD-ES (FP)	-0.07	0	0	1
not	MKNK1	Q9BUB5, A8K341,Q9BUB5-2	A204 vs. RD-ES (FP)	0.31	0	0	1
not	DUSP1	P28562, B4DU40,P28562	A204 vs. RD-ES (FP)		0	0	1
not	STMN1	P16949, A0A140VJW2,P16949	A204 vs. RD-ES (FP)	-0.44	0	0	1
not	ELK1	P19419, A0A024R1A7, Q86SR6,P19419	A204 vs. RD-ES (FP)	-0.52	0	0	1
not	EGFR	P00533, B7Z2I3, C9JYS6, E7BSV0, F2YGG7, Q504U8,P00533	A204 vs. RD-ES (FP)	-0.06	0	0	1
not	PPP3CB	P16298, B7Z781,P16298,P16298-3	A204 vs. RD-ES (FP),A204 vs. RD-ES (FP)	0.13,0.10	0	0	2
not	PPP3CC	P48454,P48454-2	A204 vs. RD-ES (FP)	0.39	0	0	1
	MAP4K1	Q92918			0	0	0
not	NFATC1	O95644, A8K9C6, B4DER8, F5H4S8,O95644-6	A204 vs. RD-ES (FP)	1.09	0	0	1
not	ARRB2	P32121, K7ENA6, Q59EM5, Q68DZ5,P32121	A204 vs. RD-ES (FP)	-0.60	0	0	1
down	MAPT	P10636, A0A024R9Y0, A0A024R9Y1, A0A024RA17, A0A024RA19, B3KTM0,P10636-8,P10636,P10636-6,P10636-7	A204 vs. RD-ES (FP),A204 vs. RD-ES (FP),A204 vs. RD-ES (FP),A204 vs. RD-ES (FP)	-2.53,-2.16,-4.49,-3.77	0	2	2
not	RASGRP1	O95267, B2RA89,O95267-4	A204 vs. RD-ES (FP)		0	0	1
not	RAP1B	P61224, A0A024RB87, B7ZAY2,P61224	A204 vs. RD-ES (FP)	0.02	0	0	1
not	CD14	P08571,P08571	A204 vs. RD-ES (FP)		0	0	1
not	IKBKG	Q9Y6K9, A0A087X1B1,Q9Y6K9	A204 vs. RD-ES (FP)	-0.42	0	0	1
not	BDNF	P23560, A0A0E3SU01,P23560	A204 vs. RD-ES (FP)		0	0	1
not	DAXX	Q9UER7, A0A024RCS3, B4E1C1, Q53F85,Q9UER7	A204 vs. RD-ES (FP)	-0.66	0	0	1
	MAPK10	P53779, A0A286YF97, F8W9R5, Q499Y8			0	0	0
	TNF	P01375, Q5STB3			0	0	0
not	ARAF	P10398,P10398	A204 vs. RD-ES (FP)	0.62	0	0	1
not	STK4	Q13043, A0A087WVN8, A0A087WYT4, A0A8V8TLH7, A0A8V8TLK1, A0A8V8TM13, A0A8V8TM18, A0A8V8TN08, A0A8V8TNA0, F5H5B4,Q13043	A204 vs. RD-ES (FP)	-0.42	0	0	1
not	MAPK14	Q16539, A0A024RD15, B4E0K5, L7RSM2,Q16539,Q16539-2	A204 vs. RD-ES (FP),A204 vs. RD-ES (FP)	0.02,-0.35	0	0	2
not	IKBKB	O14920,O14920-3,O14920	A204 vs. RD-ES (FP),A204 vs. RD-ES (FP)	2.95,-0.36	0	0	2
up	ARRB1	P49407, B7Z1Q3,P49407-2,P49407	A204 vs. RD-ES (FP),A204 vs. RD-ES (FP)	0.10,3.38	1	0	1
not	LRRK2	Q5S007, A0A1B0GUQ3, A0A2R8Y4F8, A0A7P0T8S1, A0A7P0T8T1, A0A7P0T8T5, A0A7P0T9F8, A0A7P0TAJ2, A0A7P0TAW6, A0A7P0TB00, A0A7P0Z468, A0A7P0Z4D9, C9JBF0, E9PC85, H7C3B6,Q5S007	A204 vs. RD-ES (FP)	-1.22	0	0	1
not	CASP3	P42574,P42574	A204 vs. RD-ES (FP)	0.29	0	0	1
not	FLNA	P21333, Q60FE5, Q6NXF2,P21333-2	A204 vs. RD-ES (FP)	0.11	0	0	1
not	PRKACA	P17612, A0A024R7J0, A0A8V8TL59, A8K8B9,P17612	A204 vs. RD-ES (FP)	0.42	0	0	1
not	MAPKAPK2	P49137,P49137	A204 vs. RD-ES (FP)	-0.12	0	0	1
not	TNFRSF1A	P19438, A0A8V8TLL5, F5GWJ4, F5H061, F5H4T5, F5H6V7, F5H6Z2, F5H7N1, F5H8A6,P19438	A204 vs. RD-ES (FP)		0	0	1
	MAP3K14	Q99558, A0A087WXF1, A0A7P0Z419			0	0	0
not	HSPB1	P04792, V9HW43,P04792	A204 vs. RD-ES (FP)	1.49	0	0	1
not	ZAK	Q9NYL2, D4Q8H0,Q9NYL2-2,Q9NYL2	A204 vs. RD-ES (FP),A204 vs. RD-ES (FP)	0.29,0.34	0	0	2
not	GNA12	Q03113, E9PC54, Q6ZQV4,Q03113	A204 vs. RD-ES (FP)	0.34	0	0	1
not	TGFB1	P01137, A0A499FJK2,P01137	A204 vs. RD-ES (FP)	0.52	0	0	1
not	MAP3K1	Q13233,Q13233	A204 vs. RD-ES (FP)	-0.17	0	0	1
not	MAP3K2	Q9Y2U5, A0A024RAH0,Q9Y2U5	A204 vs. RD-ES (FP)	0.31	0	0	1
not	MAX	P61244, A0A024R682, G3V302, Q8TAX8,P61244	A204 vs. RD-ES (FP)	-0.32	0	0	1
not	DUSP10	Q9Y6W6,Q9Y6W6	A204 vs. RD-ES (FP)		0	0	1
not	RASGRF2	O14827, A0A2X0SFL3, Q68DX5,O14827	A204 vs. RD-ES (FP)		0	0	1
not	MAP4K4	O95819, B7Z3V5, E7EN19, V9HWH3,O95819-3,O95819,O95819-5	A204 vs. RD-ES (FP),A204 vs. RD-ES (FP),A204 vs. RD-ES (FP)	-0.24,-0.28	0	0	3
not	PDGFRB	P09619, Q59F04,P09619	A204 vs. RD-ES (FP)	-2.38	0	0	1
not	TAB1	Q15750, A8K6K3,Q15750	A204 vs. RD-ES (FP)	0.00	0	0	1
not	MAP3K4	Q9Y6R4, Q9P1M2,Q9Y6R4	A204 vs. RD-ES (FP)	-0.11	0	0	1
	GADD45A	P24522, A5JUZ3			0	0	0
not	MAP2K5	Q13163, A0A024R5X5, A0A024R5Y2,Q13163	A204 vs. RD-ES (FP)	-0.33	0	0	1
up	CDC25B	P30305, B3KS38, B4DIG0, B4DQZ3, B4DRC3, E1YMX4, G8JLH2, Q6MZW8,P30305,P30305-4	A204 vs. RD-ES (FP),A204 vs. RD-ES (FP)	0.36,4.40	1	0	1
up	IL1R1	P14778, B8ZZW4,P14778	A204 vs. RD-ES (FP)	4.50	1	0	0
not	RAC2	P15153, A0A024R1P2, V9H0H7,P15153	A204 vs. RD-ES (FP)		0	0	1
not	PRKCD	Q05655, A0A024R328, B4DFV1,Q05655	A204 vs. RD-ES (FP)	1.57	0	0	1
not	PPP5C	P53041, A0A024R0Q7,P53041	A204 vs. RD-ES (FP)	0.20	0	0	1
not	MAP2K1	Q02750, A0A8I5KYS7, A4QPA9, B4DFY5,Q02750	A204 vs. RD-ES (FP)	0.20	0	0	1
not	RAC1	P63000, A4D2P0, A4D2P1,P63000-2	A204 vs. RD-ES (FP)	-0.07	0	0	1
	PTPN7	P35236, A0A024R9A7, B4DZD9			0	0	0
	IL1R2	P27930			0	0	0
not	TAB2	Q9NYJ8, B4DIR9,Q9NYJ8	A204 vs. RD-ES (FP)	-0.64	0	0	1
not	TGFBR1	P36897, A0A8V8TMH4, B4DXN7, B4DY26, Q5T7S2,P36897	A204 vs. RD-ES (FP)	0.33	0	0	1
not	MAPK1	P28482, Q1HBJ4, Q499G7,P28482	A204 vs. RD-ES (FP)	0.24	0	0	1
	PTPRR	Q15256, Q7Z2V8			0	0	0
not	PTPN5	P54829, B7Z2F8, Q86TL3,P54829-2	A204 vs. RD-ES (FP)		0	0	1
not	PLA2G4D	Q86XP0,Q86XP0	A204 vs. RD-ES (FP)		0	0	1
not	BRAF	P15056,P15056	A204 vs. RD-ES (FP)	-2.93	0	0	1
	NTRK1	P04629, X5DR71			0	0	0
not	ATF2	P15336, A4D7V5,P15336-5	A204 vs. RD-ES (FP)	0.03	0	0	1
not	MAP2K4	P45985,P45985	A204 vs. RD-ES (FP)	0.48	0	0	1
	FOS	P01100, Q6FG41			0	0	0
not	PRKCG	P05129, A0A804HIU5, B2R5T1, B7Z3W6,P05129	A204 vs. RD-ES (FP)	-0.38	0	0	1
not	MYC	P01106,P01106	A204 vs. RD-ES (FP)	-0.92	0	0	1
not	SOS2	Q07890,Q07890-2	A204 vs. RD-ES (FP)		0	0	1
not	TGFB2	P61812, Q59EG9,P61812	A204 vs. RD-ES (FP)		0	0	1
not	ELK1	P19419, A0A024R1A7, Q86SR6,P19419	A204 vs. RD-ES (FP)	-0.52	0	0	1
not	MAPK7	Q13164, A0A024QZ20,Q13164,Q13164-3	A204 vs. RD-ES (FP),A204 vs. RD-ES (FP)	0.13	0	0	2
not	DUSP4	Q13115,Q13115	A204 vs. RD-ES (FP)		0	0	1
	CACNG3	O60359			0	0	0
not	HSPA8	P11142, Q53HF2, V9HW22,P11142	A204 vs. RD-ES (FP)	0.08	0	0	1
not	MAPK12	P53778, Q6N076,P53778-2	A204 vs. RD-ES (FP)	0.88	0	0	1
not	MAPK8IP1	Q9UQF2, E9PBB9,Q9UQF2	A204 vs. RD-ES (FP)	2.66	0	0	1
not	PPM1A	P35813, A0A024R6A5, B2R8E4,P35813	A204 vs. RD-ES (FP)	0.38	0	0	1
not	IL1B	P01584,P01584	A204 vs. RD-ES (FP)		0	0	1
not	ELK4	P28324, A0A087X2F7,P28324-2	A204 vs. RD-ES (FP)		0	0	1
not	TRAF2	Q12933, A0A024R8H5,Q12933-3	A204 vs. RD-ES (FP)	0.25	0	0	1
not	MAPK13	O15264, A0A024RD04,O15264	A204 vs. RD-ES (FP)		0	0	1
not	TAOK1	Q7L7X3, A0A024QZ70,Q7L7X3	A204 vs. RD-ES (FP)	0.33	0	0	1
not	MAP2K6	P52564, A0A024R8K3, A8K3Y2,P52564	A204 vs. RD-ES (FP)	-1.94	0	0	1
	DUSP8	Q13202			0	0	0
not	AKT2	P31751, B4DG79,P31751	A204 vs. RD-ES (FP)	0.42	0	0	1
not	MAPKAPK5	Q8IW41,Q8IW41	A204 vs. RD-ES (FP)	2.30	0	0	1
not	RASA2	Q15283,Q15283-2	A204 vs. RD-ES (FP)	0.48	0	0	1
not	DUSP7	Q16829,Q16829-2	A204 vs. RD-ES (FP)	-0.39	0	0	1
down	PPP3R2	Q96LZ3,P63098	A204 vs. RD-ES (FP)	-3.81	0	1	0
not	FGFR1	P11362, A0A0S2Z3Q6, A0A3B3ISD1,P11362	A204 vs. RD-ES (FP)	1.17	0	0	1
up	TGFB3	P10600, A5YM40, B3KVH9,P10600	A204 vs. RD-ES (FP)	4.28	1	0	0
down	PPP3CA	Q08209, A0A0S2Z4B5, A0A0S2Z4C6,Q08209,Q08209-2	A204 vs. RD-ES (FP),A204 vs. RD-ES (FP)	-0.61,-4.43	0	1	1
	EGF	P01133			0	0	0
	DDIT3	P35638, Q53YD1			0	0	0
not	MAP3K6	O95382,O95382,O95382-3	A204 vs. RD-ES (FP),A204 vs. RD-ES (FP)	2.08	0	0	2
	MAP3K8	P41279, Q6FG25			0	0	0
	NGF	P01138, A0A7P0TAZ6			0	0	0
not	CRKL	P46109,P46109	A204 vs. RD-ES (FP)	-0.05	0	0	1
not	TAOK2	Q9UL54,Q9UL54,Q9UL54-2	A204 vs. RD-ES (FP),A204 vs. RD-ES (FP)	1.11,0.33	0	0	2
not	MAPK3	P27361, L7RXH5, Q9BWJ1,P27361	A204 vs. RD-ES (FP)	0.36	0	0	1
not	MAPK8	P45983, A1L4K2,P45983-3	A204 vs. RD-ES (FP)	-0.15	0	0	1
	NR4A1	P22736, A0A024R126, F5GXF0, Q6ZMM6			0	0	0
not	PRKCA	P17252, J3KN97, J3KRN5,P17252	A204 vs. RD-ES (FP)	0.46	0	0	1
not	ATF4	P18848,P18848	A204 vs. RD-ES (FP)		0	0	1
	NTF4	P34130, M0R0X2			0	0	0
not	PDGFA	P04085, A0A0A0MSC4, H7BYW6,P04085-2	A204 vs. RD-ES (FP)		0	0	1
not	ATF4	P18848,P18848	A204 vs. RD-ES (FP)		0	0	1
	NTRK2	Q16620, A0A8I5KPC6, A0A8I5KR47, A0A8I5KUH9, A0A8I5KUV8, A0A8I5KUZ1, A0A8I5KVH8, A0A8I5KYI3, A0A8I5KZB7, A0A8I5QKP8, A0A8J8YUT9			0	0	0
	FASLG	P48023, Q53ZZ1			0	0	0
not	PDGFRB	P09619, E5RH16, E5RII0, E5RJ14,P09619	A204 vs. RD-ES (FP)	-2.38	0	0	1
not	PPM1B	O75688,O75688	A204 vs. RD-ES (FP)	-0.11	0	0	1
not	FGFR2	P21802, A0A087WY21, A0A087X2D1, A0A0A0MR25, A0A1B0GWF4, A0A1W2PQT9, A0A5S6RJB7, A0A804HI10, A0A804HI76, A0A804HIH8, D2CGD1, E7EVR7, H7BXU9, H7C265, S4R381, S4R3B2,P21802	A204 vs. RD-ES (FP)		0	0	1
not	CDC42	P60953, A0A024RAA5, A0A024RAE6,P60953,P60953-1	A204 vs. RD-ES (FP),A204 vs. RD-ES (FP)	0.44	0	0	2
not	FGFR3	P22607, A0A7I2RW32, F8W9L4, I6LM06, Q96T34,P22607-3	A204 vs. RD-ES (FP)		0	0	1
not	MP1	Q9UHA4,Q9UHA4	A204 vs. RD-ES (FP)	0.24	0	0	1
not	FGFR4	P22455, B5A964, D6R9V0, D6RG06, D6RJD4, E7EWF4, H0Y9P2, J3KPQ0,P22455-2	A204 vs. RD-ES (FP)	-0.70	0	0	1
down	JUN	P05412,P05412	A204 vs. RD-ES (FP)	-3.00	0	1	0
not	SOS1	Q07889, A0A8I5KP47, A0A8I5KV97, A0A8I5KWL0, A0A8I5KY52, A0A8I5QJ77, A0A8I5QJD1, A0A8I5QJF3, C9K0N6, G5E9C8,Q07889	A204 vs. RD-ES (FP)	-0.03	0	0	1
not	JUND	P17535,P17535	A204 vs. RD-ES (FP)	0.28	0	0	1
not	RRAS	P10301,P10301	A204 vs. RD-ES (FP)	0.90	0	0	1
not	HRAS	P01112, A0A804HJ06, A0A804HKM6, A0A8C8MQR2,P01112	A204 vs. RD-ES (FP)	-0.07	0	0	1
not	RPS6KA5	O75582,O75582	A204 vs. RD-ES (FP)	0.51	0	0	1
	MAP3K12	Q12852, A0A024RAY5			0	0	0
not	TP53	P04637, A0A087WT22, A0A087WXZ1, A0A087X1Q1, H2EHT1, K7PPA8, Q53GA5,P04637-4	A204 vs. RD-ES (FP)	-2.41	0	0	1
not	RRAS2	P62070, E9PK85, E9PQ87, E9PQC5, E9PQK5,P62070	A204 vs. RD-ES (FP)	0.06	0	0	1
not	NFKB1	P19838,P19838	A204 vs. RD-ES (FP)	0.75	0	0	1
not	GNG12	Q9UBI6,Q9UBI6	A204 vs. RD-ES (FP)	1.61	0	0	1
not	PLA2G4C	Q9UP65, M0QX83, M0QY18, M0QZB1, M0R0F6, M0R0M8, M0R1B4, M0R339, M0R3I9,Q9UP65	A204 vs. RD-ES (FP)		0	0	1
not	NF1	P21359, A0A1W2PPA7, A0A1W2PS74, A0A8I5KSC3, A0A8I5KSM3, A0A8I5KV71, A0A8I5KWR6, A0A8I5KWT7, A0A8I5KYK6, A0A8Q3WL04, A0A8Q3WL11, A0A8Q3WL49, H0Y465, J3KRT8, J3KSB5, J3KSX8, J3QLS2, J3QQN8, J3QSG6, K7EID4, K7EJE7, K7ENT2,P21359-2	A204 vs. RD-ES (FP)	0.28	0	0	1
	RASGRP2	Q7LDG7, A6NHE2, A6NJ28, A8MTF9, A8MVK8, C9JKH6, C9JZ82, E7EM78, E7EMB4, E7EWQ7			0	0	0
not	AKT1	P31749, B0LPE5, B3KVH4,P31749	A204 vs. RD-ES (FP)	0.67	0	0	1
	RASGRP3	Q8IV61, C9IYA5, C9J9C9, C9JSS2, C9JWP0, C9K0P4, H7C352			0	0	0
	RASGRP4	Q8TDF6, C0LTP6			0	0	0
not	RASA1	P20936, Q59GK3,P20936-2	A204 vs. RD-ES (FP)	0.16	0	0	1
	RASGRF1	Q13972			0	0	0
not	HSPA6	P17066,P17066	A204 vs. RD-ES (FP)	-0.26	0	0	1
	NTF3	P20783			0	0	0
up	RAPGEF2	Q9Y4G8, A0A2R8Y661, A0A2R8YGD3, A0A8I5KZ40, A0A994J7S7, D6RAK0, D6RC78,Q9Y4G8	A204 vs. RD-ES (FP)	3.10	1	0	0
up	PRKACB	P22694, A0A087WVC4, B1APF7, B1APF8, B1APF9, B1APG0, B1APG1, B1APG2, B1APG3,P22694,P22694-2	A204 vs. RD-ES (FP),A204 vs. RD-ES (FP)	3.48,0.09	1	0	1
not	HSPA1A	P0DMV8, P0DMV9, A8K5I0, B3KTT5,P0DMV9	A204 vs. RD-ES (FP)	0.58	0	0	1
	PRKACG	P22612			0	0	0
not	STK3	Q13188, A0A087WZ06, A0A384MR07,Q13188-2	A204 vs. RD-ES (FP)	-0.41	0	0	1
not	DUSP3	P51452, K7ELG5, K7EPK5, K7ES89,P51452	A204 vs. RD-ES (FP)	0.38	0	0	1
not	MAP4K3	Q8IVH8, A8K602, B3KMM5,Q8IVH8	A204 vs. RD-ES (FP)	0.33	0	0	1
not	CHUK	O15111,O15111	A204 vs. RD-ES (FP)	0.10	0	0	1
not	TGFBR2	P37173, A3QNQ0, D2JYI1,P37173	A204 vs. RD-ES (FP)		0	0	1
not	NFKB2	Q00653,Q00653,Q00653-3,Q00653-4	A204 vs. RD-ES (FP),A204 vs. RD-ES (FP),A204 vs. RD-ES (FP)	0.24	0	0	3
not	MAP4K2	Q12851, C9JCU6, F2Z2B3, F8WCP4, H7C208,Q12851-2	A204 vs. RD-ES (FP)	0.06	0	0	1
not	RELA	Q04206, A0A087X0W8, E9PI38, E9PJR1, E9PJZ9, E9PKH5, E9PKV4, E9PM47, E9PMD5, E9PNK5, E9PNV4, E9PQS6, E9PRX2, E9PSE4, H0YCB4, Q2TAM5,Q04206,Q04206-2	A204 vs. RD-ES (FP),A204 vs. RD-ES (FP)	0.95	0	0	2
not	MAP2K7	O14733, B4DV95,O14733	A204 vs. RD-ES (FP)	0.87	0	0	1
not	RELB	Q01201, A0A8V8TQY2, D6R992, D6RIV7, K7ERX9,Q01201	A204 vs. RD-ES (FP)	0.73	0	0	1
down	PPP3R1	P63098,P63098	A204 vs. RD-ES (FP)	-3.81	0	1	0
not	DUSP9	Q99956,Q99956	A204 vs. RD-ES (FP)	-0.08	0	0	1
	NLK	Q9UBE8, A0A024QZ12			0	0	0
	DUSP2	Q05923			0	0	0
not	DUSP16	Q9BY84, F5H5X4,Q9BY84	A204 vs. RD-ES (FP)		0	0	1
not	FAS	P25445, A0A8Q3SIR6, K9J972, Q59FU8,P25445-6	A204 vs. RD-ES (FP)	-0.11	0	0	1
not	MKNK2	Q9HBH9, K7EIN7, K7EJ98, K7EK27, K7ELG3, K7ELN0, K7EMP5, Q9NV89,Q9HBH9	A204 vs. RD-ES (FP)	2.86	0	0	1
not	PLA2G4A	P47712,P47712	A204 vs. RD-ES (FP)	-2.34	0	0	1
not	NFATC3	Q12968, F8VPH9, H3BR83, H3BRM3, H3BRS1, H3BU30, I3L3K7,Q12968	A204 vs. RD-ES (FP)	-0.63	0	0	1
down	MAP3K5	Q99683, A0A8V8TMH5,Q99683	A204 vs. RD-ES (FP)	-3.56	0	1	0
not	MAP3K11	Q16584, A0A024R5E6,Q16584	A204 vs. RD-ES (FP)	-0.11	0	0	1
not	TAOK3	Q9H2K8, F5GWV8, F5GX96, F5GY38, F5H005, F5H0M3, F5H1I2, F5H3L7, F5H5C7, F5H5E0, F5H7G4, G3V1Q8, H0YF68,Q9H2K8	A204 vs. RD-ES (FP)	1.74	0	0	1
down	DUSP6	Q16828, A0A024RBC1, Q53GP9,Q16828	A204 vs. RD-ES (FP)	-3.55	0	1	0
not	MAP2K2	P36507,P36507	A204 vs. RD-ES (FP)	0.34	0	0	1
	PPP5D1				0	0	0
up	MAPK11	Q15759, F8WDP4,Q15759	A204 vs. RD-ES (FP)	3.77	1	0	0
not	RPS6KA4	O75676, A0A0A6YYC0, E9PJN1, E9PKU3,O75676	A204 vs. RD-ES (FP)	0.63	0	0	1
not	MAPKAPK3	Q16644, C9J8E1, C9JPW3, H7C0G6,Q16644	A204 vs. RD-ES (FP)	-0.17	0	0	1
not	RAC3	P60763, J3KSC4, J3QLK0,P60763	A204 vs. RD-ES (FP)	-0.13	0	0	1
not	MAPK8IP2	Q13387,Q13387-2	A204 vs. RD-ES (FP)	2.78	0	0	1
not	MAPK8IP3	Q9UPT6, A0A087WYG2, A0A669KB35, A0A8I5KWZ2, E9PFH7, H3BN91,Q9UPT6	A204 vs. RD-ES (FP)	0.96	0	0	1
not	FLNB	O75369, A0A0C4DGA1, A0A804HJC2, A0A804HK76, A0A804HL72, E7EN95, H7C5L4,O75369,O75369-8	A204 vs. RD-ES (FP),A204 vs. RD-ES (FP)	0.12,0.23	0	0	2
not	FLNC	Q14315,Q14315	A204 vs. RD-ES (FP)	-0.30	0	0	1
not	HSPA1B	P0DMV9,P0DMV9	A204 vs. RD-ES (FP)	0.58	0	0	1
up	HSPA1L	P34931,P34931	A204 vs. RD-ES (FP)	3.36	1	0	0
not	HSPA2	P54652,P54652	A204 vs. RD-ES (FP)	1.48	0	0	1
not	MRAS	O14807, Q6FGP0, Q8WVM9,O14807	A204 vs. RD-ES (FP)		0	0	1
not	NRAS	P01111, Q5U091,P01111	A204 vs. RD-ES (FP)	-0.40	0	0	1
not	KRAS	P01116, A0A024RAV5, I1SRC5, L7RSL8,P01116,P01116-2	A204 vs. RD-ES (FP),A204 vs. RD-ES (FP)	0.07	0	0	2
not	RAF1	P04049, A0A0S2Z4L5, L7RRS6,P04049	A204 vs. RD-ES (FP)	0.22	0	0	1
	PLA2G4F	Q68DD2, H3BMD0, H3BNW4, H3BPX7, H3BSG9, H7BXJ8			0	0	0
	PLA2G4B	P0C869, H3BSX5			0	0	0
	PLA2G4E	Q3MJ16, A0A8Q3SIA2, A0A8Q3SIE9, A0A8Q3SIG9, A0A8Q3SIH7, A0A8Q3WM91			0	0	0
	CACNG2	Q9Y698			0	0	0
	CACNG5	Q9UF02, A0A669KBF6			0	0	0
	CACNG4	Q9UBN1			0	0	0
	CACNA2D3	Q8IZS8, B4DSF6, C9JAV5, F8WAV4			0	0	0
not	CACNG8	Q8WXS5, A0A1X7SBR8,Q8WXS5	A204 vs. RD-ES (FP)		0	0	1
	CACNG7	P62955, A0A0C4DFY2			0	0	0
not	CACNG6	Q9BXT2, A6NFR2, A6NP74,Q9BXT2	A204 vs. RD-ES (FP)	-0.04	0	0	1
	CACNA1A	O00555, A0A087WW63, A0A1B0GTG6, A0A1B0GTI4, A0A1B0GTN7, A0A1B0GTW2, A0A1B0GU74, A0A1B0GU81, A0A1B0GUE5, A0A1B0GUM7, A0A1B0GUP3, A0A1B0GUS3, A0A1B0GVD8, A0A1B0GVX1, A0A1C7CYY9, A0A384DVW2, A0A590UJK2, B5TYJ1, I3L2V5, I3L391, K7EIF8, K7EKF7, K7EQ95			0	0	0
down	CACNA1B	Q00975, B1AQK6, B1AQK7, H0Y7I8,Q00975-2	A204 vs. RD-ES (FP)	-4.08	0	1	0
not	CACNA1C	Q13936, A0A087WUX4, A0A0A0MR67, A0A0A0MSA1, A0A5F9ZHD9, A0A804HHT8, A0A804HI37, A0A804HIJ8, A0A804HIR0, A0A804HIZ0, A0A804HJB6, A0A804HJR1, A0A804HKC4, A0A804HKE9, E9PDI6, F5GY28, F5H522, F5H638, Q5V9X8,Q13936-26	A204 vs. RD-ES (FP)		0	0	1
	CACNA1D	Q01668, A0A1B0GTN0, A0A1B0GTP8, A0A1B0GU49, A0A1B0GUB6, A0A1B0GUH2, A0A1B0GUN6, A0A1B0GVI2, A0A1B0GW98, A0A1B0GWE1, A0A1B0GWF7, A0A1W2PQ56, A0A5F9Z6M3, H0Y879, H7C4S8			0	0	0
	CACNA1E	Q15878, A0A2R8Y7W1, A0A8V8TPE9, A0A8V8TPU6, E9PIE8, F8W9Z1			0	0	0
	CACNA1F	O60840, H7C549			0	0	0
	CACNA1S	Q13698, A0A7P0T8M7, A0A7P0TB53, A0A7P0TBJ5, A0A7P0TBR2, A0A7P0Z433, B1ALM3			0	0	0
not	CACNA2D1	P54289, A0A994J595, A0A994J5M8, E7ERK3, H0Y715,P54289-5,P54289-4	A204 vs. RD-ES (FP),A204 vs. RD-ES (FP)	0.45	0	0	2
	CACNB1	Q02641, Q6TME4			0	0	0
not	CACNB2	Q08289, A0A087WVX5, A0A087WWJ0, A0A2R8Y555, A0A2R8Y7A6, A0A2R8YFX9, A0A2U3TZM7, A0A494C044, A0A494C0B2, A0A494C0C3, A0A494C0Z9, A0A494C184, A0A494C1Q6, A6PVM6, Q6TME0,Q08289-4	A204 vs. RD-ES (FP)	-1.26	0	0	1
not	CACNB3	P54284, F8VNV8, F8VU10, F8VUW8, F8VV14, F8VWK1, F8W0F8, F8W1N3, H0YHK1, H0YHY2,P54284-5	A204 vs. RD-ES (FP)	-0.54	0	0	1
not	CACNB4	O00305, A0A1B0GTA9, A0A1B0GTF6, A0A1B0GTH0, A0A1B0GTK1, A0A1B0GTL1, A0A1B0GTN2, A0A1B0GTN8, A0A1B0GTP5, A0A1B0GTP6, A0A1B0GTS4, A0A1B0GTX2, A0A1B0GTX6, A0A1B0GTX8, A0A1B0GU05, A0A1B0GU07, A0A1B0GU32, A0A1B0GU42, A0A1B0GU53, A0A1B0GUI5, A0A1B0GUI8, A0A1B0GUJ7, A0A1B0GUK3, A0A1B0GUK4, A0A1B0GUM9, A0A1B0GUU5, A0A1B0GUU8, A0A1B0GUW8, A0A1B0GV16, A0A1B0GVB2, A0A1B0GVF0, A0A1B0GVG1, A0A1B0GVP7, A0A1B0G…	A204 vs. RD-ES (FP)	-1.26	0	0	1
	CACNG1	Q06432			0	0	0
up	CACNA1I	Q9P0X4,Q9P0X4-3	A204 vs. RD-ES (FP)	3.96	1	0	0
	CACNA1H	O95180, A0A1W2PQ19, A0A1W2PQW2, A0A1W2PR14, A0A1W2PS38, H3BMW6, H3BNT0, H3BUA8			0	0	0
	CACNA1G	O43497, A0A0B4J1X2, H0YAN0, I3L2W8			0	0	0
not	CACNA2D2	Q9NY47, C9JE82, C9JVC9,Q9NY47-4	A204 vs. RD-ES (FP)		0	0	1
	CACNA2D4	Q7Z3S7, B4DVU4, E7EUE0, K7EIY9, K7EJY1, K7ER25, K7ER98, X6RLU5, X6RLY7			0	0	0
	FGF4	P08620, A0A7U3JW12			0	0	0
up	FGF1	P05230, B5MCF4, C9JDC5, C9JUP6,P05230	A204 vs. RD-ES (FP)	4.87	1	0	0
up	FGF2	P09038, A0A0A0MQV6,P09038-3,P09038-2	A204 vs. RD-ES (FP),A204 vs. RD-ES (FP)	5.73	1	0	1
	FGF3	P11487			0	0	0
	FGF4	P08620			0	0	0
	FGF5	P12034, H0Y9E2			0	0	0
	FGF6	P10767, H0YGZ9			0	0	0
not	FGF7	P21781, H0YNE7,P21781	A204 vs. RD-ES (FP)	-2.84	0	0	1
	FGF8	P55075, A0A087X1S5, R4GMQ3			0	0	0
	FGF9	P31371			0	0	0
	FGF10	O15520, D6RG33			0	0	0
	FGF11	Q92914, I3L4N4			0	0	0
	FGF12	P61328, A0A804HIN2, C9JEN8, C9JIN3, C9JUK8			0	0	0
down	FGF13	Q92913, A0A0C4DG13, B1AJW0, B1B1H9,Q92913-3	A204 vs. RD-ES (FP)	-4.30	0	1	0
	FGF14	Q92915			0	0	0
	FGF20	Q9NP95, H0YAT9			0	0	0
	FGF21	Q9NSA1			0	0	0
	FGF22	Q9HCT0, K7ELB9			0	0	0
	FGF23	Q9GZV9			0	0	0
	FGF18	O76093			0	0	0
	FGF17	O60258			0	0	0
	FGF16	O43320			0	0	0
	FGF19	O95750			0	0	0
not	PAK2	Q13177, A8K5M4,Q13177	A204 vs. RD-ES (FP)	0.05	0	0	1
not	PAK1	Q13153, A0A024R5P0,Q13153	A204 vs. RD-ES (FP)	-0.97	0	0	1
