# Supplementary material for: PTMNavigator: interactive visualization of differentially regulated post-translational modifications in cellular signaling pathways
Source: Nat Commun. 2025 Jan 8;16:510. doi: 10.1038/s41467-024-55533-y (PMC11711753; doi:10.1038/s41467-024-55533-y)
Supplement: Supplementary file 6 — Source data [file 41467_2024_55533_MOESM6_ESM.zip › SuppFigure6.csv]

Signature	EGFRi_AG1478	EGFRi_Erlotinib	EGFRi_Lapatinib	RAFi_LY-3009120	RAFi_SB-590885	RAFi_Sorafenib	MEKi_Cobimetinib	MEKi_PD0325901	MEKi_U0126	p38i_BIRB-796	p38i_SB-203580	p38i_SB-239063	JNKi_JNK-IN-8	JNKi_SP-600125	JNKi_Tanzisertib	PI3Ki_LY294002	PI3Ki_PI3K-alpha-I2	PI3Ki_Wortmannin	AKTi_Akt-1-2	AKTi_MK-2206	AKTi_Perifosine	GSK3i_BIO	GSK3i_CHIR-99021	GSK3i_SB216763	mTORi_Everolimus	mTORi_Temsirolimus	mTORi_Torkinib	PKCi_Bisind.I	PKCi_Enzastaurin	PKCi_Go-6983
PERT-P100-DIA2_ETOPOSIDE	0.38281181521865604	0.27778172800080236	0.7222508451022938	0.041160193440155576	0.2666995810928624	0.3590716757313109	0.08127616831071272	0.9204884253004736	0.14495868258017428	0.4761547424308251	0.5318301658178188	0.6169106026807873	0.9473796943499125	0.3404921404624591	0.26809545109277994	1.2130406034413501	0.5806086111839925	0.3849671272380091	1.1211071349239894	0.7015705779741397	0.4861891145426648	0.5709432165462148	0.4931122461657893	0.39054930797698756	0.40651637105233807	0.053026756901645385	0.10513225664426899	0.49072546591666144	0.9224923379816757	1.665881482637098
PERT-P100-DIA2_FLECAINIDE	0.22841344598205185	0.34237062583551164	0.48615593830254844	0.11350927482751812	0.1946399628729799	0.14749284282476546	0.8197302081749386	0.4146656579709068	0.0025979807147839045	0.06285121932003654	0.06688117691088973	0.3071020421397709	0.14361093148830523	0.021527504266579865	0.14645344880237715	0.07306323580461037	0.20480701048930278	0.2792573593596503	0.041878429213683586	0.4165441281485064	1.0851880167223258	0.8963304033915978	0.13860296698053864	0.6540078475746229	0.2697472741901279	0.046236315819331915	0.07032920717862447	1.4054538260629927	0.049098233805966576	0.20485789920239225
KINASE-iKiP_MOK	0.01238315411872157	0.7292565458766931	0.19141879380932875	0.8111469663500326	0.9113941496302804	0.07611288753141722	0.5752591927976991	0.023229840703202935	0.6650120231803668	0.3622892695356214	0.026567243774971896	0.1939174849642825	0.8051430586254106	0.4693939605433737	0.21671948380933637	0.36655695512793707	0.5030037534104045	0.38862933273503975	0.385264566232976	0.01833785007663557	1.1166436375304667	1.03230443927954	0.22316859309128007	1.3764219294304978	0.4403984477418733	0.36399909251517426	0.003467439440283416	0.6841177428027966	0.22544081034607413	0.31194672589002054
PERT-P100-DIA2_EPZ-5676	1.0083041628154081	0.24988945025846276	0.22497588352990433	0.45528816302864905	0.4971604463081626	0.07428948536756151	0.194966873028124	0.005991682760550407	0.5333221837922751	0.3227724663743395	0.5656629133266897	0.354641444850996	0.30801471819069015	0.10078555753057533	0.13702090855300855	0.8388551662468613	1.2751200578543862	0.31007953171480673	1.2219828739468075	0.5368965231033277	0.6119856151810539	0.7222665313097791	0.4200841545650681	1.683818659667794	0.2997509155234154	0.7752813437452436	0.7008864821870897	0.22692320571023117	1.1719352993341572	0.36765257442487603
PERT-P100-DIA2_STAUROSPORINE	0.37413017168717405	0.22882119101881798	0.2741650778236872	0.29474244798265925	0.011176830702117007	0.1518882530861161	0.1319268697316457	0.02675311940724647	0.11797909687710957	0.3059325496727339	0.008795310247706759	0.8943863993763127	0.5454233472152746	0.10176417193761596	0.0633354947381348	0.2925639481899236	0.28690856702053624	0.10772395875161105	0.5070307729482673	0.1620324366507668	0.34558690727027086	1.1202180981141285	0.6164446483934516	1.471155731433876	0.10011515286074885	0.782957720627111	0.2860484706637626	0.45807855142060194	0.3634014199001164	0.06616028181850665
KINASE-PSP_PKACA/PRKACA	0.365131193823066	0.8229350991512361	0.19794643505629217	0.2635559259582485	0.46533502596363696	0.34028329477057284	0.1935444253805	0.007824958485166192	0.18895428197933398	0.41738323241797326	0.04064229355327496	0.4000109149614451	0.4352324288503102	0.032854117724248955	0.6616853673508373	0.010566062227580041	0.0055164715502486064	0.8218497722687466	0.08178181955467481	0.01833785007663557	0.47006237200950823	1.5814571804862545	0.9157928830341789	1.2849530621784326	0.5313537071394477	0.9061659281320719	0.06583678185002684	0.2307635033720706	0.2657171083402769	0.1593290572723404
PERT-P100-DIA2_CHIR99021	1.1850310443963639	0.5890103183883263	0.5814571804862545	0.34630867134238763	0.9181091258397965	0.5392159260407989	0.4343151460880924	0.3719006047069492	0.12580586748553568	0.8931057662353716	0.6536470255493614	0.6035247295134625	1.0	0.47362584344268466	0.049219190374959504	0.9154874361310891	0.8262499567216607	0.6406617431760688	0.9170759561142084	0.8268683570269337	0.31034438666988096	1.5814571804862545	0.43534355671978314	0.4961436515444435	0.5680657449238482	0.07365082536104536	0.6789154298513248	0.41608978689689746	0.3634014199001164	0.25347634097317356
KINASE-iKiP_ICK	0.2824226339477095	0.41755783685625825	0.22497588352990433	0.10516187949022289	0.515822004892657	0.016659264976596134	0.10604316090462644	0.020867165883284966	0.695039710746712	0.41234268971141663	0.16419203574658334	0.03141351070682184	0.17804738439612647	0.009007649097248358	0.0019017723261618936	0.4970894616067183	0.3950513675656749	0.053913201956728635	0.26523557989174806	0.04749339696788364	1.769143421505749	0.16369550174208775	0.04800291298685942	0.3256248629384789	0.42800066612677273	0.0321660517360161	0.22641597997891535	0.0711855992216048	0.007689850595525975	0.026130941269200122
PERT-P100-DIA2_LAPATINIB	0.27653464207441997	0.9347803282984943	0.9385982107870297	0.1356196047000021	0.1946399628729799	1.1799863027514024	0.02511820740515663	0.4739271999358393	0.11593090812742622	0.17618527576806403	0.03568858513628183	0.4447176314889567	0.008517292533635399	0.5501507472072982	0.06485781682203245	0.2600713879459882	0.21099772814097373	0.2792573593596503	0.3317485485551868	0.43713063451794665	1.769143421505749	0.22189500407984158	0.02174608523203287	0.3197344092735888	0.35267097613168913	0.09979000544055412	0.2818737237877956	0.08784977623997894	0.004347328428115234	0.22303681700087893
PERT-P100-DIA2_AR_A014418	0.42596873227228116	0.09937434353363174	0.19141879380932875	0.34630867134238763	0.6879690119175466	0.3590716757313109	0.02511820740515663	0.09226921520511815	0.17199896055221375	0.26197500275507235	0.09975384297269448	0.42916883607986445	0.06887950366382604	0.5303596008088548	0.028764231300122404	-0.0	0.23710177235496252	0.14994393705069506	0.5102071680431874	1.469765171484545	0.06040573268337478	0.27048866234356644	0.36046230903583687	0.7150995047116758	0.10011515286074885	0.31962477910636483	0.2646166370479064	0.23067632863414764	0.1259055258467827	0.13125298642841168
KINASE-PSP_AMPKA1/PRKAA1	0.7251608306315391	1.2942065405303782	1.067198238569387	0.11350927482751812	0.4909504095952082	0.14749284282476546	0.8197302081749386	0.518882444441753	0.6546352199208644	0.8931057662353716	0.5897297064395006	0.6349866289439843	0.06887950366382604	0.43463954296764773	0.8012261912000541	0.4211601886506206	0.45277134673143826	1.3863853270366118	0.37422817894097593	0.9209025866686519	0.3572465922571318	0.27048866234356644	0.3498252450495494	0.12788179544352857	0.33759415629383094	0.011428885186331804	0.36884196907069333	0.12165976852078973	0.26869611203836863	0.4428740542292882
KINASE-iKiP_ERBB2	0.11756727568340142	0.24988945025846276	0.03103693563106768	0.31477582407212384	0.3196443039663649	0.016659264976596134	0.02511820740515663	0.5440680443719903	0.010453927001282195	0.35454844132522245	0.005649980578037706	0.0054250457391641195	0.10714668906102677	0.08491855832433867	0.6046374141444247	0.4232006173095698	1.431798275933005	0.06356178040819462	0.03414081141662765	0.12269823321883384	0.36740295095534703	0.000928325009086837	0.3622066612965391	0.08350019869044623	0.042518263307321946	0.011428885186331804	0.003467439440283416	0.4119723996066548	0.17859922259265962	0.1593290572723404
KINASE-iKiP_SGK3	0.19228176002492187	0.3778968808779716	0.11305613731148591	0.05271631639983286	0.20886489881989198	0.10014453285963254	0.3681712235843435	0.005991682760550407	0.5086755670084646	0.0008642679237119766	0.008795310247706759	0.3933849100856438	0.479608481931885	0.07587531466540935	-0.0	0.0738634289325512	1.5543417996895368	0.0701616686891568	0.041878429213683586	0.2483953334805451	0.13164438164688297	0.16337414111853935	0.006224536382107933	0.39054930797698756	0.32359017108310734	0.15517075777529102	0.23276659121368043	0.3199704733061502	0.17859922259265962	0.3015285957733892
PERT-P100-DIA2_BIX-01338	0.043315614906779834	0.10676450065134141	0.03103693563106768	0.31477582407212384	0.15513571556491912	0.04123186514294625	0.14550337900055704	0.027148139976812976	0.03348525815166274	0.2328155285134106	0.04064229355327496	0.3458983191276478	0.2627769449402786	0.050379969554648144	0.14645344880237715	0.5448641669259191	1.3538561017410227	0.43355100215886283	0.08259028710199269	0.0038058398628884557	0.10533338293786212	0.9880624773249121	0.7063024985000339	0.10097311866815403	0.2997509155234154	0.03392451316119618	0.18596532569448937	0.2525099474544237	0.01097289916425146	0.1208599915955368
PERT-P100-DIA2_GSK-J4	0.2343342070051055	0.03690425028776292	0.08268639116961506	0.11350927482751812	0.0025471890067268123	0.0886801674382208	0.19910806529806443	0.47446268810185843	0.161050134990427	0.06132619031220508	0.026032929757394893	0.0054250457391641195	0.03482444005390137	0.23483838506319935	0.02698742789026556	0.005490383563905934	1.5543417996895368	0.26984496475006503	0.5505520665205781	0.23352055722461737	0.34558690727027086	0.6792454435096824	0.22316859309128007	0.3204391992682552	0.5313537071394477	0.2013071778398665	0.003467439440283416	0.20308389866989665	0.2893112805729314	0.06616028181850665
PERT-P100-DIA2_JQ1-S	1.082052412589014	0.41875894449401296	1.2786653388739115	0.8111469663500326	0.4909504095952082	0.04129589526585954	0.057181695857514606	0.01748511952464	0.07074396434036054	0.6829148212275927	0.23324592050981788	0.2562581520774772	1.2812761885351158	0.22223037922195063	0.32355371853370457	1.07750118818582	1.5543417996895368	0.31007953171480673	0.08259028710199269	0.5076709662890958	0.32608713503774767	0.5620226089416653	0.46853306007057294	0.5418746736325459	0.07225627990471743	0.3995432557732588	0.6114321256426459	0.11880741856194296	0.22544081034607413	0.47740712862736157
KINASE-iKiP_CDK5-CDK5R1p35	0.4312375340811139	0.7781512502967848	0.5507974999853081	0.9055032152001135	0.21632823805031734	0.4074340931056893	0.15947893095340485	0.020867165883284966	0.12580586748553568	0.38253682168955794	0.3082164341594545	0.7523037605238092	0.31479276271937784	0.9387669267061012	0.09657980626397061	1.3453093787260513	0.7582121702935972	0.11194892341470383	0.5779263115877677	0.1659530575659467	0.4206025196795071	0.2413105707081333	0.24839936556410386	0.019150530242611475	0.03659168507358715	0.27923021680506094	0.18596532569448937	0.092497931730125	0.004347328428115234	0.1208599915955368
KINASE-iKiP_CDK9-CCNK	0.15190385994694244	0.14533459133025928	0.5281815520896749	0.10516187949022289	0.3786173863527944	0.01386095212238914	0.3681712235843435	0.7136640982880117	0.1671820268159286	0.06132619031220508	0.020026349091364443	0.07875572367248874	0.1806287505170845	0.08491855832433867	0.1785834944521585	1.528211668214435	0.5275690399082837	0.06018720598038214	0.11278011688065824	0.3033127738079555	0.2488281987970746	0.22600558047245684	0.03123205362703891	0.009450895804600307	0.01668879784397798	0.156217252683654	0.48523116618313433	0.8133574132841644	0.043137182766488764	0.2966883332350428
KINASE-iKiP_HIPK1	0.22841344598205185	0.24988945025846276	0.8794797235984511	0.35192160218616836	0.18601314880519654	0.14749284282476546	0.3583159791772882	0.23790598992788747	0.0032020574968278964	0.3227724663743395	0.3456775095323785	0.10379722678892556	0.5115072188634777	0.12520638053846211	0.13227123086065282	1.528211668214435	0.4066200213020164	0.3066248890080397	0.18685602040176857	0.45561883775252526	0.6010584661637682	0.006649103876677583	0.7063024985000339	0.15322190186436785	0.042518263307321946	0.6202370742022061	0.4477312993002688	0.24158512664988727	0.536267650430314	0.4776000799638268
PERT-P100-DIA2_C646_(CHEMBL1797936)	0.11917495615328492	0.35292877542600976	0.21412634004612446	0.01686327952862281	0.4909504095952082	0.14749284282476546	0.02298912036503218	0.037813219187668584	0.09622096623542403	0.09123288011072571	0.20034044821713387	0.14367036864098687	0.3592844169098534	0.011041862489465846	1.3551903408753612	0.2850949660248865	0.03870962394148883	0.32482806284205423	0.37422817894097593	0.9981852560061842	0.2392862879980144	0.09442164644118983	0.06959087710657544	0.11200077929740253	0.036261148444291603	0.22599918570838035	0.1594456007407234	0.2307635033720706	0.033082048145046956	0.03565473099007755
KINASE-iKiP_PRKCB1.PRKCB	0.5847657361415486	0.22559259146350488	0.5814571804862545	0.2764280892105147	0.8478951079279421	0.3590716757313109	0.8197302081749386	0.3051953861920968	0.027305483713320262	1.065728194467078	0.02349718114349278	0.3804831127242641	1.6927550761362835	0.13624422051246363	0.14645344880237715	0.6727751899185661	0.6656960727082378	0.2005568018737477	0.2896351866635313	0.6546352199208644	0.6421741321095765	0.27048866234356644	0.1708907981307541	0.41211823900402705	0.4155241188176845	0.011428885186331804	0.4268259422545708	0.841103282236048	0.17859922259265962	0.2966883332350428
KINASE-iKiP_MARK4	0.9904866828926504	0.6395040701708028	0.12619167555557848	0.8111469663500326	0.3786173863527944	0.3052299146129577	0.19910806529806443	0.47446268810185843	0.16150289723814965	0.2413741293749161	0.32136524590540144	1.8654538383807084	1.0722323858606733	0.28930557389131706	0.021999267677767376	0.6232835097561016	0.046732426980791775	0.1583648504527152	0.9336396985147825	0.3109761055044459	1.0	0.45405178571946814	0.6254528249152363	0.3197344092735888	0.08059988748497195	-0.0	0.003467439440283416	0.17859466749946534	0.28645296768822637	0.24726362126605633
PERT-P100-DIA2_COMPOUND_E	0.04814273402010755	0.03690425028776292	0.028787865451063623	0.0773712987550649	0.2568223407631349	0.14749284282476546	0.057181695857514606	0.09226921520511815	0.4714425130214487	0.06285121932003654	1.5671581283424079	0.3426125614509183	0.46331771354414725	-0.0	0.1977331839666278	0.5165163735808515	0.3953114940438437	0.7109492185883496	0.22792236859063175	0.3579169948380052	0.2905770089923315	0.1210546317385603	0.0643255647912062	0.08138661443401456	0.06800193938914409	0.07593503426689784	0.003467439440283416	0.022716975164313796	0.033082048145046956	0.04552532475195023
PERT-P100-DIA2_DINACICLIB	0.3113608990770428	0.1781770826156701	0.6456780958994273	0.38138592325337206	0.21632823805031734	0.3516448493382859	0.03945074055743253	0.012238204057051257	0.2609954152413353	1.3462169954681305	0.11732675917713282	0.386480577340697	0.01409055532230493	0.2796798766023316	0.015028479616147087	0.04983732296848614	0.15133573250188867	0.8349187970747836	0.0859699047485022	0.23296388972199591	0.32608713503774767	0.6792454435096824	0.006224536382107933	0.03846256695358988	0.07225627990471743	0.1987317120384449	0.06392131698383353	0.5793401853426077	0.11008738509704205	0.020036771223624125
PERT-P100-DIA2_CRIZOTINIB	0.175453324807111	0.2994921659778649	0.21412634004612446	0.20864327033968733	0.17589623707312502	0.020354639503593	0.6141218004057868	1.9291229157348668	0.4257044965340876	0.3622892695356214	0.2565718584766413	0.7781885112347873	0.0665159263979087	0.22223037922195063	0.026225208332857602	0.3049732061556948	0.006611444734602872	0.3263280901688448	0.2197732992072052	0.15402193033694003	0.004500501248391143	0.1527953514410051	0.049471531511381665	0.44192960726458524	0.4155241188176845	0.18537389830741235	0.4268259422545708	0.6759818088904259	0.2869266574688499	0.9345504422539179
PERT-P100-DIA2_VERAPAMIL	0.043315614906779834	0.3996528934043158	0.3158773956924456	0.023130838161206757	0.15933953298104594	0.14749284282476546	0.9494339659465181	1.665881482637098	0.36518346689199943	0.44641737827577066	0.6618628658916657	1.0556380414768933	0.10422371353652791	0.016710331865922648	0.36079991169142606	0.3049732061556948	0.046732426980791775	0.0701616686891568	0.1984605220043858	0.06633389991969395	0.06892168791742286	0.6792454435096824	0.20816962843905926	0.2689230383979197	0.06386565390859981	0.03399473834597772	0.5479143869339799	0.6218594362470845	0.021550125564162578	0.8100478143052428
KINASE-iKiP_STK26	0.3201962368409593	0.6930868982128309	0.028787865451063623	0.14476960258428886	0.0814661567664026	0.14749284282476546	1.4203572324853129	0.2782527808334314	0.9714282593364085	0.06285121932003654	0.48316236320059425	0.00744502408071017	0.03624939937655662	0.07587531466540935	0.7915950527249833	0.03414673918293404	0.4261309741101586	0.2792573593596503	0.2813054348791459	0.01833785007663557	0.2206049492020854	0.1680369533749345	0.19710744563145546	0.3843674758233339	0.32359017108310734	0.7373758992686319	0.25567021068853163	0.4153875508708035	0.10914907784753336	0.3889072133980085
PERT-P100-DIA2_TRAMETINIB	0.20419719741983514	0.3996528934043158	0.0037240388911040463	0.389168716768168	0.011176830702117007	0.482255370739769	1.6856207153359495	0.9722090137274312	0.8825421188097573	0.19390216321231293	0.48732742112847705	0.6172837676261576	0.28133285154618626	0.0708002559827533	0.16352185849379697	0.3049732061556948	0.4962562652162644	0.11878097820234797	0.4462033524428044	0.1172992814050773	0.02655902852025047	0.32370928338541144	0.4736551989623411	0.026996957836238265	0.0036266973267072263	0.1727791265514718	0.003467439440283416	0.6759818088904259	0.4804619979989932	0.2119960876331976
PERT-P100-DIA2_SOTRASTAURIN	0.49000582934844183	0.02604298854490102	0.17429608741503425	0.2874179065367955	1.4564598312094006	0.23052798603964775	0.5037909597554039	0.07363374990360456	0.12580586748553568	0.028165749164811186	0.5897297064395006	0.0054250457391641195	0.028165749164811186	0.2637056726176877	0.053082025312397675	0.5340762864379032	0.16419203574658334	0.2039030634536114	0.7789888484548413	0.31916152284699867	0.16401371734894013	0.22897073610500743	0.0643255647912062	0.026996957836238265	0.4399582099379984	0.4201328049418804	0.08991096957815485	1.078781821530874	0.08229533348464069	0.6157662500285964
KINASE-PSP_PKCD/PRKCD	0.011747819309006546	0.6376731679731718	0.19141879380932875	1.8654538383807084	0.2984685421138459	0.11927872785170839	0.5440201327596014	0.025747226288905148	0.0465268666621318	0.0538171324425871	0.4369649075397856	0.4285076723056257	0.32218193294447356	0.09396267629899363	0.21669692953362482	0.11624465317044876	0.06081854782165333	0.32882809634357396	0.041878429213683586	0.06971782345598153	0.566357853345113	0.16337414111853935	0.7818971291306198	0.047408802380684296	0.33572999335053777	0.22599918570838035	0.35284493855877247	0.03555142528518081	0.12246833344749217	0.05204485148440441
KINASE-iKiP_CDK1-CCNB1	0.9383560170321809	0.4535999042522286	2.063821492315223	0.30787760766272854	0.25782433902962304	0.10954478344806397	0.36365076581849426	0.007296369463027835	0.027305483713320262	0.06132619031220508	0.32201199873529546	0.36605883145429746	0.14251558636691644	0.49952937908295275	0.1363721577946442	0.5722471876279707	0.16251464956437384	1.2735449637710412	0.054541383764344045	0.15402193033694003	0.0873223301483112	0.18317165855697912	0.4391481250461456	0.10097311866815403	0.042518263307321946	0.1843954218710895	0.08127457713212945	0.47101938167502355	0.1259055258467827	0.23942713957391845
KINASE-iKiP_PRKACA	0.7251608306315391	1.1659120163707484	2.063821492315223	0.02624568470653953	0.013143866519243149	0.01386095212238914	0.8197302081749386	0.8331119144683985	0.5418878915221131	0.0707747135637662	0.4336859421720842	0.5240613825740381	0.04657117971443019	0.032854117724248955	0.2882682209572367	0.20689690152219964	0.386999900359547	0.3749359656082837	0.06736596203795002	0.007279440193183834	0.27181470496327537	0.1210546317385603	0.005420165381654362	0.014167644236324939	0.04879861703606268	0.13776213352087105	0.01870692318217584	0.17776484294692418	0.14281789122035235	0.3596247109134218
PERT-P100-DIA2_BAFILOMYCIN_A1	0.13909292818223518	0.6304553628686473	2.063821492315223	0.023130838161206757	0.012849886558621805	0.5620937451582608	0.33696014485696124	0.037813219187668584	0.5418878915221131	0.2848007815022299	0.5176079837163593	0.02933052189826817	0.479608481931885	0.23085113515972902	0.028764231300122404	0.4616422649126085	0.5390082455808733	0.060936740706329984	0.08164615881518242	0.5377774331955609	0.02655902852025047	0.16337414111853935	0.07617596765564373	0.08612294007171202	0.1633715587422694	0.03392451316119618	0.003467439440283416	0.22501732461935578	0.03803412977317762	0.7985679966778997
KINASE-iKiP_SGK1	0.6084982485517468	2.063821492315223	1.1287783820511441	0.20953820948051247	0.02652276631113359	0.016659264976596134	1.0488485676722414	0.48769265579358273	0.8162540999440687	0.012525376011843775	0.210864794234	0.5823354305431271	0.21927211770029767	0.22754532562149551	0.2996669675617676	0.8598669218368293	1.0927540530714532	0.926211301844609	0.37422817894097593	0.5377774331955609	0.18260236759274667	0.04070130124913711	0.07617596765564373	0.09092671209923427	0.4399582099379984	0.0352302392123312	0.25567021068853163	0.6739824073037952	0.2613731863069121	1.0509910215872795
PERT-P100-DIA2_SEMAGACESTAT	0.365131193823066	1.383644417310104	0.7008060796841569	0.4397027415357862	0.21629946256684518	0.10014453285963254	0.19920917192668985	1.0413926852016544	0.8153315408456385	0.07401540540937976	0.07023819423656043	0.13657891548003975	0.04229681722888984	0.032854117724248955	0.028764231300122404	0.044030422517692895	0.09076645741366622	0.058746765189364364	0.013908040298912348	0.01833785007663557	0.041350275658469327	0.10600308517356082	0.19710744563145546	0.16406874283145148	0.036261148444291603	0.02430919465786619	0.09037251807972775	1.2250646774146972	0.481999978493383	0.4739047979866233
PERT-P100-DIA2_SORAFENIB	0.9724381792890949	1.5435407265666048	0.46847249565949356	0.01686327952862281	0.0689047672556527	0.42610433566095407	0.2331886753541895	0.07363374990360456	0.16150289723814965	0.08383336994246565	0.08288137233698224	0.15203205323640293	0.12134847679117862	0.23483838506319935	0.17710061471415453	0.14183293527908936	0.5996170090404136	0.3066248890080397	0.12442590992227176	0.22103353306964968	0.34558690727027086	0.32370928338541144	0.0643255647912062	0.39054930797698756	0.10413432037000935	0.3378840685009915	0.07032920717862447	0.2307635033720706	0.03803412977317762	0.02524258471961481
KINASE-iKiP_DYRK1A	1.4079778845222124	0.23492542729178667	1.2277208342116024	0.04212504083058577	0.052363327574889255	0.016659264976596134	0.04971996626302523	0.22534350101109674	0.16863914453840137	0.1867882349913821	0.14749097127083605	0.23771528016958476	0.03940795279416829	0.032854117724248955	0.2882682209572367	0.5536577369465671	0.10400880592953636	0.6001577727714491	0.041878429213683586	0.5368965231033277	0.007350001134348476	0.05662662408611574	0.2144820068042253	0.026996957836238265	0.5313537071394477	0.5475768906871805	0.6332734336230763	1.107838319582541	0.4789556586729872	0.34382008382089874
KINASE-iKiP_HIPK3	1.3517724368243471	0.85958568072134	0.9628368791108884	0.12319995434919566	0.1745947961248386	0.15817182492958717	0.4722999555383666	1.2126554196382868	0.12580586748553568	0.48864870093993484	0.5155271496997205	0.36165634086230874	0.43804722522701767	0.11534346821146352	0.32976792708569147	0.8783112354453682	0.02607377057184123	0.06111575192088242	0.11796840712223204	0.5171052710505589	0.02655902852025047	0.010703923001438026	0.13860296698053864	0.014167644236324939	0.06464014211004214	0.02430919465786619	1.1259269308935305	0.4153875508708035	0.14846620993144874	0.3445396486348917
KINASE-PSP_Src/SRC	2.1181791506134657	1.1444479772972922	0.9677363055793939	0.29534247991929635	0.3786173863527944	0.01386095212238914	0.589298216621218	0.19270070972369222	0.11797909687710957	0.8954780096176762	0.04992941968225057	0.1805295559343341	0.33947196740231683	0.23085113515972902	0.1979682290445534	0.20689690152219964	0.6658814820334455	0.06018720598038214	0.5064728312752136	0.42219780606586055	0.004500501248391143	0.27048866234356644	0.7818971291306198	0.3256248629384789	0.3604423673688818	0.07593503426689784	0.41414443257595573	0.17890408335410043	0.08204756191288261	0.05204485148440441
PERT-P100-DIA2_ERLOTINIB	2.1181791506134657	1.026406047495233	0.43818034684954443	0.09275405323276256	0.27235059222621943	0.18238621115558326	0.14550337900055704	0.7136640982880117	0.19617267803516372	0.3686733283022337	0.06602756292510835	0.587817435046923	0.9452580250759814	0.2724419744857987	0.31532452217595486	0.3804440699363715	1.0221198638770415	0.7197946258833116	0.4406954011634516	0.17248103282714883	1.0823436709881313	0.6916565551216466	0.7617866305675628	0.4564651595591882	0.32359017108310734	0.22599918570838035	0.18347949280901482	0.03555142528518081	0.5156363439881484	0.4428740542292882
PERT-P100-DIA2_PD-0332991	2.1181791506134657	1.0458664696834072	0.7604314983306308	0.02624568470653953	0.05668355724503034	0.14749284282476546	0.02298912036503218	0.014209429108675446	0.2609954152413353	0.895264649386924	0.2565718584766413	0.5822451044629265	0.3709490538450242	0.29026975673023275	0.2381720880803306	1.0185462814335273	0.8732689700897835	1.0576984055581586	0.8647073159376526	0.21253849869161995	0.8409811135825441	0.18475881777316192	0.13927915761268603	0.2714042186815847	0.042518263307321946	0.21898217097220002	0.003467439440283416	1.2839877133316788	0.17859922259265962	0.3363065339883117
KINASE-iKiP_DYRK3	0.3534933911116493	1.1444479772972922	0.506640122085461	0.2720347597749003	0.1745947961248386	0.10014453285963254	0.6141218004057868	0.4676818663473883	0.24566507861403653	0.19736039898716493	0.020026349091364443	0.3933849100856438	0.06721610903308686	1.1655685643540474	0.5371497564150054	0.9553589483131549	0.17470042382649698	0.6001577727714491	0.4406954011634516	0.010690985449901706	0.08130902942871292	0.3427843599026423	0.07326653658875472	0.08174752186768783	0.33759415629383094	0.1734453334900999	0.5553306278845925	1.2250646774146972	1.586700235918748	1.3764219294304978
KINASE-iKiP_DYRK2	0.20655500192346438	0.7124355789997844	1.1262530437253315	0.17018898766906213	0.009098771873934292	0.04354107469006608	0.14550337900055704	0.5440680443719903	0.060937559637528844	0.06285121932003654	0.19345001149424698	0.23771528016958476	0.06620477202301403	0.5698753080061948	0.42665863628611755	1.1144911952524676	0.1211995937317539	0.8997233464002774	0.041878429213683586	0.10276925101020219	0.40677617782180575	0.24673603971516722	0.0492304663581784	0.5386996881860503	0.07225627990471743	0.09979000544055412	0.017374696997795182	1.6289606431662433	0.4804619979989932	1.665881482637098
PERT-P100-DIA2_GINKGETIN	0.007374839472683472	0.2548006453178486	0.06196022288469439	0.08085482995194693	0.07485139120435388	0.14749284282476546	0.0008327796974027911	0.008881587288207468	0.041286253470151656	0.3559256745643682	0.008795310247706759	0.03136946683580948	0.06333732729088891	0.021527504266579865	0.14645344880237715	0.8117781589163193	0.07957053527898633	0.27303664640990527	0.09023904639871591	0.21253849869161995	0.04514358881538146	0.1210546317385603	0.04800291298685942	0.026996957836238265	0.036261148444291603	0.011428885186331804	0.08127457713212945	1.8654538383807084	0.021550125564162578	1.3764219294304978
KINASE-iKiP_PLK1	0.6481527149844782	0.5572048457468772	0.3020798619996726	0.6391955921609627	0.10944601354350107	0.3590716757313109	0.5799961548212625	0.05337018011825937	0.8260275268258879	0.6377240595116631	0.940616466864431	0.6035247295134625	0.36084799077033997	0.16130708477422095	0.026225208332857602	0.8771800493460056	0.9173526980514398	0.46694201178018924	0.21771330979292197	0.6308377972338509	0.6551222464614315	1.0369493443856688	0.07617596765564373	0.6665143668020577	0.25098108934227514	1.6681915642673757	1.691869664551915	0.6759818088904259	0.9499125186086588	0.9402317948476092
KINASE-PSP_ERK2/MAPK1	0.3534933911116493	0.03487439558644349	0.7822045359807164	0.19236435153621648	0.25782433902962304	0.2228330831690715	0.07218893397792887	0.046250048263071025	0.23191238843570317	0.3686733283022337	1.7328282715969863	1.6766053467209572	0.479608481931885	0.13504282315593866	0.13875094235655688	0.6387565974467736	0.10691396064927919	0.01183173470564973	0.8647073159376526	0.5171052710505589	0.06691798714061921	0.023590644801386854	0.0643255647912062	0.03846256695358988	0.33759415629383094	0.32140687429557013	0.003467439440283416	1.2874039530469994	0.2650523232675642	0.9167891818135813
KINASE-PSP_GSK3B	0.5228787452803376	0.6486881099390409	0.2522030531440972	0.09275405323276256	0.21171854905472878	0.14749284282476546	1.137026447131701	0.9224923379816757	1.4663407927930376	0.3686733283022337	0.06688117691088973	0.7523037605238092	0.15766536747657303	0.23085113515972902	0.053082025312397675	1.0003352331441329	0.046732426980791775	0.2792573593596503	0.3543975039085885	0.35180973314961256	0.0873223301483112	1.03230443927954	0.7063024985000339	1.9291229157348668	0.32359017108310734	0.1843954218710895	0.003467439440283416	1.2250646774146972	0.3634014199001164	0.5067639023077616
PERT-P100-DIA2_LENALIDOMIDE	0.4281532043879249	0.7522413126558772	0.43818034684954443	0.30239698267411314	0.21071566223803778	0.252545244066812	0.9000304851722628	1.0061786769889645	1.4663407927930376	0.7989056024750624	0.32201199873529546	0.5782670683367405	1.3043707392496655	0.08491855832433867	0.0646428347006746	1.2182792784047671	1.1211071349239894	0.929013232736539	0.5670571647153078	0.15402193033694003	0.9001456064695817	0.27048866234356644	0.0643255647912062	0.8894639445433137	0.32485766255492543	0.6680475436319975	0.8851166161161999	1.2250646774146972	0.19850170950329624	0.36765257442487603
PERT-P100-DIA2_TG101348	0.34967990718802167	0.6499828672493881	0.04365536545121008	0.19639268847963598	0.024671991819430555	0.18467691659241803	1.425454904649998	1.9291229157348668	0.6676872829025767	0.1303139475408776	0.1321544960155363	0.36165634086230874	0.12819594610607649	0.35680048269075954	0.2927348966145532	0.08541129333677684	0.08152246185989807	0.1926198981294845	0.0938198070925343	0.18940315033267865	0.004500501248391143	0.0722313284549922	0.0643255647912062	0.033574012121884544	0.2550091240931951	0.03392451316119618	0.003467439440283416	0.39610454012975554	0.6753424954015464	0.6948084014038435
KINASE-iKiP_CDK2-CCNE1	0.9473409761396026	0.5144748687370357	0.028787865451063623	0.34630867134238763	1.6481527147913093	0.2034143862409712	0.3505828600160638	0.015260111891386922	1.0619172837934687	1.2275790147830172	0.2565718584766413	0.44639946568366123	0.4146049038895556	0.18268895800447177	0.19057889974031314	0.04405078290295902	0.5106197087928445	0.2124954812569625	1.7819077853376617	0.5368965231033277	0.8387608286149173	0.1847168493821209	0.22316859309128007	0.7789888484548413	0.10329569898750934	0.22599918570838035	0.39728256821005453	0.1240689218578422	0.2657171083402769	0.24336346179522186
DISEASE-PSP_Alzheimers_disease	0.6481527149844782	0.0685421867253395	0.19438222504874225	1.8654538383807084	0.04730640258886925	0.3590716757313109	0.005866424868525048	0.19270070972369222	0.028960911847049353	0.5875679575039685	0.15622250675343405	1.8654538383807084	0.4146049038895556	0.16130708477422095	0.21671948380933637	0.9801657549995175	0.05085881024692762	0.7016579835059717	0.26804199278269786	0.15402193033694003	0.856158237603301	0.051253052837150925	0.05592521950005843	0.026996957836238265	0.13121596289293108	0.44633881485672683	0.6332734336230763	0.6759818088904259	0.06369373818260828	0.501928892430172
PERT-P100-DIA2_SELUMETINIB	0.043315614906779834	2.063821492315223	1.1373361859857765	0.34630867134238763	0.515822004892657	0.7310408890676747	0.186615558809858	0.9722090137274312	0.415477271940256	0.17618527576806403	0.24353580941704622	0.3965484224600423	0.20339895745962702	0.18268895800447177	0.19057889974031314	0.721514606347195	0.3147640049573695	0.32460542099779216	1.526818102294885	0.6958247372875368	0.39741269034615745	0.6792454435096824	0.04800291298685942	0.11200077929740253	0.13524739076526143	0.3378840685009915	0.08127457713212945	0.8313638428165855	0.01097289916425146	0.24726362126605633
KINASE-iKiP_MAPK13	1.6479641785241779	0.15677048416989509	0.135858982556869	1.3093341584793894	0.5405404346065741	0.1087535446831409	0.5440201327596014	0.22719336459372072	1.2421508277922584	0.4454679534439835	0.008795310247706759	0.4646567745367581	0.43804722522701767	0.16948281321629097	0.06302431864744139	0.4211601886506206	0.6212006915984469	0.0701616686891568	1.0402965243132047	1.2399127493587292	0.9748014375737761	0.028336600456290453	0.13927915761268603	0.5260432684120868	0.6870707809424096	0.02412498825085229	0.003467439440283416	0.22501732461935578	0.05119061830753529	0.14331775673880284
KINASE-iKiP_PRKD3	1.4079778845222124	0.6376731679731718	1.05040950343083	0.8370827002800703	0.3634014199001164	0.44647750064203745	0.3681712235843435	0.6141116254625056	0.651097508669757	0.657845526311478	0.37529651095554706	1.8654538383807084	0.6041152048891355	0.22223037922195063	0.32355371853370457	0.337403237787039	0.4673868229067982	1.2735449637710412	0.6113031695185789	0.8384536893982539	0.2605973485664167	1.03230443927954	0.5015950240348864	0.0325697710790792	0.4399582099379984	0.02359478404005187	0.41277503859609926	0.2307635033720706	1.1719352993341572	0.3180371339331942
KINASE-iKiP_RPS6KA6	1.8875564781262972	1.2151300386082116	0.9251252731236477	0.2874179065367955	0.2984685421138459	0.016659264976596134	0.37195886926811544	0.8009205455673766	1.8419727406866917	0.5335453498605909	0.2426470366770374	0.550144611737857	0.5045994253701442	0.07587531466540935	0.44838878170788976	0.1788107521955542	0.7627914948905887	0.8997233464002774	0.8138936615171211	0.49873240367738825	0.2570320045328201	0.5109795220275806	0.2921286417584257	0.506514125492139	0.029401848218961746	0.41840066888942173	0.387197362568516	0.49072546591666144	0.3614604357888386	0.3363065339883117
PATH-NP_EGFR1_PATHWAY	2.1181791506134657	0.9166673085510547	1.4187298825743822	0.01578371333789461	0.0043505422214444615	0.24194253163066026	0.1521021045436449	0.4138358539481758	0.21901465891590197	0.6282603853689451	0.026567243774971896	0.1783320715908142	0.09956614305316394	0.47362584344268466	0.4547945621656513	0.23797824991689215	0.3121587701009973	0.01183173470564973	0.041878429213683586	0.1172992814050773	0.1834746308039585	0.07404065579614219	0.16206356597036523	0.14125507042104074	0.042518263307321946	0.10998206755221142	0.09409531767757148	0.05699217175575304	0.04600940258088702	0.3363065339883117
PATH-NP_PROLACTIN_PATHWAY	1.3517724368243471	0.6486881099390409	0.43818034684954443	0.19236435153621648	0.011176830702117007	0.32145007475416865	0.3538965937977341	0.037813219187668584	0.2586049698486723	0.8931057662353716	0.19649354344858916	0.20793573026328815	0.1806287505170845	0.07587531466540935	0.0646428347006746	0.17290106302291108	1.7187677168692828	0.04346857983065793	0.9105708426088288	1.2399127493587292	0.4951527586307327	0.3163361886321539	0.5264622693513757	0.47568547956279594	0.1633715587422694	0.1843954218710895	0.09037251807972775	0.6759818088904259	0.6257837160131429	0.03333581690916146
PERT-P100-DIA2_LOSMAPIMOD	1.5418104669432933	0.746047588947885	0.865301425986732	0.7742209567082605	0.39730518451430763	0.16401578413884838	1.0159909916714185	0.9722090137274312	0.9787893589827776	0.6282603853689451	0.4251995122708543	0.04489664888065913	0.04657117971443019	0.13504282315593866	0.026225208332857602	0.20689690152219964	1.7165511860151346	0.06018720598038214	0.37422817894097593	0.42219780606586055	0.849349046658886	0.09985037803151778	0.4931122461657893	0.7041438891353121	0.4399582099379984	0.07475901276323077	0.36248114811627885	0.49072546591666144	0.7781337831502737	0.1593290572723404
PERT-PSP_INSULIN	1.0458111451675451	0.0706161296518412	0.07948023751234241	0.08085482995194693	0.21171854905472878	0.3516448493382859	0.3583159791772882	0.04431000766505401	0.022092447283905584	0.7418764005990942	0.041355701724146536	0.008518682165854951	0.008517292533635399	0.011041862489465846	0.028764231300122404	0.03414673918293404	0.4190948455892912	1.622849866141487	0.21492328112750134	0.8433110919340508	1.3991679332520532	0.4873014224855338	0.2921286417584257	1.9291229157348668	0.06493288541226748	1.0441784195952364	0.7008864821870897	0.49072546591666144	0.15636669827084596	0.0008375981147109894
KINASE-iKiP_MAPK14	0.8581933380609751	0.28074620701642156	0.4122821264993714	0.31477582407212384	0.6367446993681913	0.12802197420526223	0.3993182651828749	0.3879341586745204	1.083155417950254	0.3227724663743395	0.12243981740995959	0.42916883607986445	1.0186667681795603	0.49952937908295275	0.13056529146451237	0.25578175991142243	1.5543417996895368	0.3131674704097472	0.34420170410340156	0.7289201857357891	1.9846402445907858	0.16223092632914257	0.24839936556410386	0.6665143668020577	1.4221371311619435	0.6816602383578957	0.04908056305333278	0.5793401853426077	0.11008738509704205	0.020036771223624125
PERT-P100-DIA2_PS-1145	0.28679574727921026	0.44221939161388035	0.9830957559646241	0.31477582407212384	0.4008909661351706	0.5620937451582608	0.14550337900055704	0.22719336459372072	0.2609954152413353	1.3462169954681305	0.14749097127083605	0.5823354305431271	0.6487716174225157	1.6280929219153795	0.42665863628611755	0.5536577369465671	0.954081008676903	0.4733943300235481	1.526818102294885	0.3033127738079555	0.7705392729240266	1.03230443927954	0.5816252186797226	0.5537596003000161	0.08368411997594027	0.22599918570838035	0.003467439440283416	0.3199704733061502	0.1946203616478132	0.05685455354311755
PERT-P100-DIA2_DOXORUBICIN	0.4312375340811139	1.150892696834364	0.026731152531516183	0.2978416064635738	0.4971604463081626	0.31479705419209864	1.6856207153359495	1.9291229157348668	1.3456121285045246	0.06285121932003654	0.48316236320059425	0.42916883607986445	0.2593674237452597	0.2724419744857987	0.028764231300122404	0.8771800493460056	0.2085169127195758	0.3561738898827633	0.7427478200338951	0.254400167774424	0.02655902852025047	0.18475881777316192	0.07617596765564373	0.015544518152893028	0.042518263307321946	0.06475112600986392	0.5673978224082192	0.7099836144662409	0.7807584380386521	0.9345504422539179
PERT-PSP_THROMBIN	0.07239554018439141	0.1356626019841489	0.19141879380932875	0.21756015627099	0.2312115598194351	0.14749284282476546	1.4022447803019857	0.7981299336678997	0.11797909687710957	0.0707747135637662	0.07688504301355206	0.13657891548003975	0.23015291243176456	0.2070249733226498	0.049219190374959504	0.6966160989894923	0.8246371786770323	0.8349187970747836	0.7984213228188617	0.7132645308928751	0.48634374125476815	0.1292259824800016	0.7063024985000339	0.34612095127415937	0.33759415629383094	0.9640975628612619	0.437232252715342	1.8654538383807084	1.0833531754128038	1.665881482637098
KINASE-iKiP_CDK2-CCNA2	0.9724381792890949	0.1500230795404779	0.135858982556869	0.25162615689265005	1.8654538383807084	0.551068670919872	0.050415431196088	0.07363374990360456	0.6442688178144563	0.7958129397701896	0.07289760158666063	0.02949143153609076	0.6096407247276271	0.47362584344268466	0.16352185849379697	0.04363162112515262	1.0261908262955202	0.03982473932027522	1.786455413199052	0.7942191966423509	1.1844612190685317	0.32370928338541144	0.36046230903583687	1.471155731433876	1.0144026810393791	0.6010230759694858	0.8657394629651309	0.6759818088904259	1.2555053335366446	1.2744075158722223
KINASE-iKiP_CDK6-CCND3	0.19744909387693302	0.10521417582346464	0.4050425883819301	0.09275405323276256	1.8654538383807084	1.1799863027514024	0.2742291971337179	0.07063418924515695	0.041286253470151656	0.49893360239622786	0.4336859421720842	0.4653388557216613	0.14361093148830523	0.22223037922195063	0.028764231300122404	0.3049732061556948	1.7187677168692828	0.3131674704097472	2.063821492315223	1.032995715966389	0.5742640959003411	0.6070112849837441	0.5223514269906048	0.8963304033915978	0.564568181046074	0.31513824961140274	0.9980794021305976	0.1515173416277683	0.981151916624234	0.2749672788400185
PERT-P100-DIA2_PRAVASTATIN	0.07239554018439141	0.18018095196672168	0.27776403746191514	0.6649498524686708	1.4488316149500808	0.04354107469006608	0.07983822255004437	0.2863479245306924	0.03452959406281878	0.7049348914295626	0.4336859421720842	0.8781498178743858	0.9467080913713373	0.47362584344268466	0.42665863628611755	1.0185462814335273	0.8111815011172111	0.32882809634357396	2.063821492315223	0.8824871761502358	1.080138369029421	1.0771924712180334	0.8515180588209685	0.7304694490001215	0.029198025880587425	1.0946639933307922	1.9291229157348668	0.31925481576521686	0.17859922259265962	0.3889072133980085
KINASE-iKiP_SIK1	0.17750854640918595	0.0685421867253395	1.478126179169848	1.8654538383807084	0.36121720169424854	0.3052299146129577	0.6641408203275602	0.007296369463027835	0.041286253470151656	0.46430808359557507	0.10675853170425789	1.3961252646782218	1.1481832489775985	0.23686894026432292	0.6616853673508373	0.13353890839801238	0.039471339910906185	0.06018720598038214	0.6452970594462845	0.11424338819678469	0.0795580404513233	0.1292259824800016	0.21260036554390177	0.146621217583014	0.08059988748497195	0.0975404914451127	0.003467439440283416	0.1141237387643362	0.12246833344749217	0.20961076304295354
KINASE-PSP_PKCA/PRKCA	0.6265780733655535	2.063821492315223	0.36176589970130474	0.023130838161206757	0.27235059222621943	0.09485243303301544	0.3553749620477991	0.18750268314412935	0.03452959406281878	0.21083134282723406	0.11732675917713282	0.3071020421397709	0.03482444005390137	0.17964527862536286	0.32976792708569147	0.25484446550464923	0.28690856702053624	0.926211301844609	0.09023904639871591	0.01833785007663557	0.2570320045328201	0.13101098576043918	0.006224536382107933	0.0725741534303635	0.0458257448191377	0.08554430684687242	0.22493155707091428	0.6759818088904259	1.40860661288138	1.5511955761705565
PERT-P100-DIA2_TRETINOIN	0.9781924882447909	1.7939574934505877	1.4187298825743822	0.11350927482751812	0.15651231832009746	0.11927872785170839	0.6234117098301497	1.1600360761565214	0.43349020986134024	0.09123288011072571	1.2200340056225405	0.6076235589659823	0.43804722522701767	0.011041862489465846	0.2520822114098452	0.3049732061556948	0.22657677010205285	0.10772395875161105	0.23124068876370618	0.3579169948380052	0.6119856151810539	0.025478268498253236	0.10939260031980463	0.08612294007171202	0.4460101232491006	0.030091323683056774	0.0501069482868232	1.107838319582541	0.14617346416251695	1.665881482637098
KINASE-iKiP_IKBKE.IKKE	1.5392505294656575	0.6319686173322582	0.18974277336863973	1.6938423420774575	1.0619562285858624	0.016659264976596134	0.10604316090462644	0.046250048263071025	0.26528746861631464	0.06285121932003654	0.06206506833371673	0.058834080487525205	0.5929410216249301	0.08491855832433867	0.028764231300122404	0.2065213126202308	0.36308246359217367	1.3863853270366118	0.11565154475602446	0.3930159056883956	0.9299259006986541	1.03230443927954	0.42410828187483496	0.7041438891353121	0.3865264534294567	0.41840066888942173	0.14748567966880616	0.6759818088904259	0.024546127593678566	0.24726362126605633
PATH-NP_GLP1_PATHWAY	1.5418104669432933	1.1222158783488283	1.8608118810549823	0.4768252456950334	0.07528050331407368	0.18238621115558326	0.577255905006131	0.08136709406921323	0.0025979807147839045	0.6282603853689451	0.4369649075397856	0.29288442131202497	0.20907127627656452	0.04517552274163759	0.16012938233404972	0.08133087708431536	0.8262499567216607	0.926211301844609	1.526818102294885	0.9508758687614705	0.7837551279806048	0.5215141935720427	0.07617596765564373	0.3861251881068263	0.5680657449238482	0.22599918570838035	1.194798182101834	0.17157348545890924	0.38083959171586634	0.28436212333008565
PATH-NP_KIT_RECEPTOR_PATHWAY	2.1181791506134657	0.05694111230149728	2.063821492315223	0.1180207765554785	0.44530426344923335	0.10014453285963254	1.8171491578000658	1.2126554196382868	0.19465616883675652	0.4454679534439835	0.008795310247706759	0.18400042914070133	0.34685120045094986	0.47362584344268466	0.6307988143817383	0.47050569175272755	0.6058080448559899	0.543645784245327	0.15730178899130526	0.13326202751269273	0.9299259006986541	0.5620226089416653	0.05260142954660532	0.7397247552673565	0.35267097613168913	0.2410061112386244	1.246045871340965	0.03555142528518081	0.981151916624234	0.501928892430172
PERT-P100-DIA2_EPZ004777	1.4079778845222124	0.062496747915253295	0.5411995102782894	1.2159568874702718	0.8680832768302407	0.3748993589653745	0.4351972540175827	0.032421494420127886	0.43873326527228096	0.7940177273628309	0.4284218516917888	0.6035247295134625	0.36082399701645906	0.324674546327369	0.026225208332857602	1.3453093787260513	1.0150375454328755	0.4982163636203418	1.27154559751621	0.48888449890299646	0.9336234179798576	0.32370928338541144	0.2556434444960978	1.471155731433876	0.1633715587422694	0.9793971891582922	1.101115156256147	0.5487680828529566	0.17859922259265962	0.1593290572723404
PERT-P100-DIA2_EVEROLIMUS	1.8875564781262972	0.7522413126558772	2.063821492315223	0.389168716768168	0.07528050331407368	0.39187733192941676	0.19809669948760933	0.02675311940724647	0.0025979807147839045	0.06132619031220508	0.16500841935903612	0.09483268424758477	0.5415856684776271	0.2070249733226498	0.026225208332857602	0.5536577369465671	0.7433629431402955	1.8419727406866917	1.0402965243132047	1.0144297156192477	0.5397666471972524	0.08647597719500766	0.11989356225257307	0.23846844714524063	0.8383384564139109	0.23469140086787763	0.8427991816736353	1.1608704556715408	0.021550125564162578	0.1593290572723404
PERT-P100-DIA2_METHYLSTAT	1.4764780005078189	0.9154874361310891	0.5411995102782894	0.0773712987550649	0.27235059222621943	0.07428948536756151	0.6224800705091903	0.3690832686805849	0.3756081955331619	0.38748870313596495	0.12175361330971174	0.3458983191276478	0.007841036116719727	0.07587531466540935	0.5189974940408042	0.20689690152219964	1.5543417996895368	0.5207593402046728	0.2409394510449635	0.8587876771781533	0.5490338265181236	0.1292259824800016	0.3622066612965391	0.3197344092735888	0.4460101232491006	0.4201328049418804	1.1259269308935305	0.4216234242772784	1.586700235918748	0.07647385701802928
PERT-P100-DIA2_TAXOL	2.1181791506134657	2.063821492315223	2.063821492315223	0.12608236988166774	0.05592834744326911	0.11927872785170839	0.3584655907034697	0.47446268810185843	0.9714282593364085	0.48623041208260054	0.10675853170425789	0.09483268424758477	0.12134847679117862	0.12520638053846211	0.02188753763603166	0.0035516169996962456	0.4190948455892912	0.3749359656082837	0.21122110445719858	0.6646431853415482	0.8387608286149173	0.24888356167439238	0.06959087710657544	0.13133323803212296	0.042518263307321946	0.23469140086787763	0.005726642482797241	0.17890408335410043	0.11008738509704205	0.03565473099007755
PERT-P100-DIA2_TRICHOSTATIN_A	1.3467329866519924	0.6319686173322582	1.2015974517439578	0.38138592325337206	0.3786173863527944	0.32145007475416865	0.9380132953194101	0.39062655945766533	0.21682051177240236	0.08009999690018986	0.20250003868762867	0.5823354305431271	0.03624939937655662	0.2724419744857987	0.3399885980951281	1.528211668214435	0.046732426980791775	0.7292684609352074	0.22792236859063175	0.1172992814050773	0.34558690727027086	0.2863067388519607	0.049471531511381665	0.20722124849420512	0.08059988748497195	0.1843954218710895	0.8472852780097675	0.9069850307753061	0.4804619979989932	1.5511955761705565
KINASE-iKiP_CLK1	0.6826881624067319	0.3778968808779716	0.0008540700344589207	0.9055032152001135	1.3393887639266526	0.3563438592086743	0.539621111416696	0.6143759517893	0.12286086359048227	0.7102697758039601	0.2199838178725109	0.4447176314889567	1.8877302315827293	0.07587531466540935	0.39210399080010544	0.3049732061556948	1.3538561017410227	0.01183173470564973	1.3641451834667906	0.8847523666312505	0.6699498441432387	0.8830833252157061	0.5223514269906048	1.1638088911999815	0.08708806712212079	0.22599918570838035	0.31500164281358395	0.7234784361922523	0.7781337831502737	0.501928892430172
KINASE-iKiP_TGFBR1	1.245021732214502	0.021701919750442004	1.0766587154810814	0.6523866306009357	1.3393887639266526	0.10014453285963254	0.02511820740515663	0.007296369463027835	0.16150289723814965	0.7958129397701896	0.4571041411649097	0.4653388557216613	0.6349276656664271	0.23686894026432292	0.1161151894855487	0.6905039568193703	1.0349285828618497	0.3131674704097472	1.4194645411034235	0.6809966333769375	1.0003519880132004	0.2970213590597833	1.6094584307246278	1.9291229157348668	0.5615802090045223	0.9309833218746433	1.2635766679187144	0.3199704733061502	0.20308767317489845	0.14963119840133365
PATH-NP_LEPTIN_PATHWAY	0.9229162580462548	0.9297905485279666	1.4187298825743822	0.34630867134238763	0.16843864968998565	0.0054106215344592555	1.8171491578000658	1.9291229157348668	1.0379748334110845	0.06132619031220508	0.2565718584766413	0.16706746706596703	0.0963616354561189	0.08688199477869935	0.14380226785246997	0.005490383563905934	0.0924811883381584	0.006314082856018623	0.041878429213683586	0.041919649213121614	0.03060400180932688	0.16337414111853935	0.396051264618652	0.08138661443401456	0.4460101232491006	0.09979000544055412	0.13523694456293225	0.46483888673730756	0.4789556586729872	1.5511955761705565
KINASE-iKiP_CDK9-CCNT1	1.8875564781262972	0.26816344849626866	1.8608118810549823	1.8654538383807084	0.3786173863527944	0.28218191237138507	0.16419203574658334	0.8331119144683985	0.8660106339878112	0.3686733283022337	0.19896366779220664	0.42916883607986445	0.4146049038895556	0.5858307771662111	0.16352185849379697	0.707681949272744	0.5806086111839925	0.7292684609352074	0.1913622615252321	0.7002202233159105	0.9001456064695817	1.0771924712180334	1.348928519833641	0.8331988167896703	0.4460101232491006	1.0946639933307922	0.0501069482868232	0.8966850740889347	0.21338270217069288	0.24726362126605633
PERT-P100-DIA2_1271738-62-5	1.3467329866519924	1.1222158783488283	0.5507974999853081	0.6969812292470413	0.8940714587621815	0.482255370739769	1.0488485676722414	0.7136640982880117	1.0427244691861863	0.48864870093993484	1.0312446516610978	1.6766053467209572	0.479608481931885	1.4140695085969675	0.3023617798661939	0.8783112354453682	0.5806086111839925	0.5207593402046728	0.8647073159376526	0.5368965231033277	0.6010584661637682	0.47975886676031654	0.8195439355852981	0.685961471388425	0.03192967253828959	0.2514198930838975	0.1258494462042997	0.45807855142060194	1.2494580678015397	1.3764219294304978
PERT-P100-DIA2_KN-62	1.4764780005078189	2.063821492315223	1.8608118810549823	0.10792821518422717	0.15513571556491912	0.11927872785170839	0.9380132953194101	1.1289030182999569	0.2986760902742599	0.501818541575912	0.4336859421720842	0.3965484224600423	0.1198821386723451	0.2724419744857987	0.14645344880237715	0.4880904380904378	0.006611444734602872	0.615056153682404	0.227160527530674	0.18940315033267865	0.08272075068552115	0.27048866234356644	0.396051264618652	0.08174752186768783	0.10011515286074885	0.753935496742113	0.08127457713212945	0.2307635033720706	0.15636669827084596	1.665881482637098
PERT-PSP_PHORBOL_ESTER	2.1181791506134657	2.063821492315223	2.063821492315223	0.6930742196746102	0.3786173863527944	0.1332703161387084	0.6224800705091903	1.4124508167997836	0.971411978903143	0.21337446194704449	0.19649354344858916	0.6349866289439843	0.025562036321571977	0.8615835031636109	0.13702090855300855	0.07469829765009403	0.2955954915698243	0.20562481018771347	0.3785191166840057	0.06971782345598153	0.37733719783032976	0.44969245695746163	0.37266046224547744	0.5050957031007661	0.07225627990471743	0.12459155263353598	0.18596532569448937	0.0711855992216048	1.1381197345717962	0.4982573184250246
KINASE-PSP_CDK5	0.05023005179569435	0.3996528934043158	0.07216465083290552	0.1898674085255531	1.8654538383807084	0.01386095212238914	0.3292000055687726	0.008881587288207468	0.9957876052349535	0.0538171324425871	0.6437864589078633	0.06938006779544639	0.6422235540326133	0.08704650585439923	0.2882682209572367	0.3049732061556948	0.7797864333321943	0.11128021354091434	0.8926021867064321	0.8771800493460056	0.10533338293786212	1.0501452678729546	1.8171491578000658	1.3001907790026297	1.7006435887286286	0.7304731620832796	0.1594456007407234	0.554477371117208	1.586700235918748	1.665881482637098
KINASE-iKiP_TTBK1	0.9565837254349878	0.6395223828108043	0.15896421291797722	1.3093341584793894	0.515822004892657	0.04123186514294625	0.4404498465632387	0.37493727346102457	0.23161765067657852	0.8102332595283559	0.020026349091364443	0.386480577340697	0.6695717387067877	0.032854117724248955	0.0646428347006746	0.3049732061556948	1.5543417996895368	0.32897741759008914	1.4194645411034235	1.194798182101834	1.0229689248880764	0.23581865080000597	1.2235223332823475	1.109144469300984	0.5680657449238482	1.6681915642673757	1.9291229157348668	0.41980285267747325	0.2657171083402769	0.09143519986761657
PATH-BI_ISCHEMIA	2.1181791506134657	2.063821492315223	2.063821492315223	0.08085482995194693	0.04730640258886925	0.05805534038299493	1.8171491578000658	1.9291229157348668	1.2421508277922584	0.6991157897562269	0.2565718584766413	0.3458983191276478	0.6096407247276271	0.015798226570778996	0.7915950527249833	0.328121396174487	0.42786711463645655	0.8997233464002774	0.227160527530674	0.6161246000078192	0.5829259057277707	0.27048866234356644	0.07617596765564373	0.01144523854227492	0.02623074093264573	0.02430919465786619	0.18596532569448937	0.3199704733061502	0.2613731863069121	0.28436212333008565
PERT-P100-DIA2_RUXOLITINIB	1.8875564781262972	0.7522413126558772	1.8608118810549823	0.31477582407212384	0.8478951079279421	1.1887602272467106	0.9494339659465181	0.6524601877847886	0.6676872829025767	0.48864870093993484	1.3147291906649037	0.23771528016958476	1.8877302315827293	1.6280929219153795	0.2882682209572367	0.9030899869919435	1.2751200578543862	0.8626638859502518	0.2825736098047028	0.5162015625915299	0.6699498441432387	0.9559160932651721	0.5223514269906048	0.6033871422993083	0.042518263307321946	0.22599918570838035	0.7008864821870897	0.4724604403589851	0.2572885925392322	0.3442268697723164
PERT-PSP_SII_ANGIOTENSIN_2	1.4601661602022789	0.26816344849626866	1.4544818887126576	1.0054571318273662	0.44040689557944657	0.14749284282476546	0.9494339659465181	1.1600360761565214	0.6676872829025767	0.06132619031220508	0.008795310247706759	0.5116614491117919	0.07091480246269517	0.23686894026432292	0.028764231300122404	0.1788107521955542	0.05942042906269769	0.10772395875161105	0.4565021632601952	0.6943447067057144	1.4962562654885787	1.6280929219153795	1.0091806404739871	1.3764219294304978	0.042518263307321946	0.22599918570838035	0.6667492034507833	0.9069850307753061	0.05119061830753529	0.04220882653435616
PERT-PSP_UV	1.4079778845222124	2.063821492315223	1.134146738552297	0.2072815483392528	0.1742366001805688	0.01386095212238914	1.8171491578000658	1.9291229157348668	0.6939102055666165	0.38748870313596495	0.12243981740995959	0.08134330847710351	0.03624939937655662	0.07587531466540935	0.14645344880237715	0.17290106302291108	0.10691396064927919	0.31007953171480673	0.041878429213683586	0.0852669350813005	0.2905770089923315	0.033027491500668346	0.13389646534101707	0.026996957836238265	0.042518263307321946	0.23064959591985926	0.5374822132485666	0.8133574132841644	0.1946203616478132	1.5511955761705565
PERT-P100-DIA2_BMS-345541	0.9489941738019892	0.7292565458766931	0.7604314983306308	0.34630867134238763	1.265900931745569	0.02995724994609337	1.6856207153359495	0.7859356111912151	0.6650120231803668	0.3686733283022337	1.3147291906649037	0.3933849100856438	0.12819594610607649	0.9731992013880759	0.17710061471415453	0.3277471947719998	0.5996170090404136	0.5927381909439005	0.14031359816221234	1.7366271960126032	0.34558690727027086	0.6792454435096824	0.0643255647912062	1.471155731433876	1.7006435887286286	0.8353039807495168	0.33106734544467326	0.0639991706774869	1.586700235918748	0.6157662500285964
KINASE-iKiP_EIF2AK1	1.1184345454394422	0.03253472862557857	1.4187298825743822	1.3093341584793894	1.0195092411432407	0.10014453285963254	0.34055232950323283	0.05337018011825937	0.1486416697890987	1.1416434415331418	0.005649980578037706	0.3965484224600423	1.8877302315827293	0.04435206207924871	0.0646428347006746	0.8388551662468613	0.7886747747955318	0.4508551919607825	1.3641451834667906	1.2399127493587292	1.769143421505749	0.5133513130276917	0.7617866305675628	0.82273338293544	1.7006435887286286	0.4533948852709203	1.0052855963765976	0.1240689218578422	0.03803412977317762	0.1593290572723404
KINASE-iKiP_SIK2	1.2611824662430893	0.5890103183883263	1.4187298825743822	1.4513596162120193	1.265900931745569	0.04354107469006608	0.3012350250555045	0.39931397576655686	0.3756081955331619	0.8931057662353716	0.7966841426066138	1.8654538383807084	1.8877302315827293	0.30715297254557783	0.015028479616147087	0.7841514582360851	0.4175026847698296	0.0701616686891568	0.37422817894097593	1.5017833370387343	1.0848925982879154	1.0713985886894835	0.22316859309128007	1.683818659667794	0.08262385269143416	0.19957929611204087	0.495363940063717	0.2307635033720706	0.7707232641076363	0.5295760105262817
KINASE-iKiP_MAPK1.ERK2	1.6479641785241779	1.1313174482069732	0.2522030531440972	0.7742209567082605	0.6487716174225157	0.14749284282476546	1.6856207153359495	1.2702275552784217	1.672846426109319	1.2275790147830172	0.2091876059457881	0.4653388557216613	1.3043707392496655	1.074074320935833	0.39210399080010544	0.011300535738771609	0.6658814820334455	0.21275174760818655	1.786455413199052	0.5321688209777942	1.9846402445907858	0.057702428047222906	0.24839936556410386	0.5260432684120868	1.1448085374201833	0.11436033985217296	0.01870692318217584	0.49072546591666144	0.9224923379816757	0.26470070994451234
KINASE-iKiP_RPS6KA3	2.1181791506134657	2.063821492315223	1.8608118810549823	0.09275405323276256	0.27235059222621943	0.3174135955034167	0.6448168236061412	1.673629259659921	0.9529076089042817	0.20350190048671152	0.5318301658178188	0.20570745683318906	0.9452580250759814	0.17964527862536286	0.6808854040235026	0.48170159683286096	1.9484280705948909	1.8419727406866917	0.8647073159376526	0.8587876771781533	0.6119856151810539	0.24251478394731005	0.396051264618652	0.39054930797698756	0.042518263307321946	0.4201328049418804	0.6570566170492953	0.4343323508269138	0.5405222568405276	0.9167891818135813
PERT-P100-DIA2_FLAVOPIRIDOL	1.6479641785241779	1.2630050921965932	1.8608118810549823	0.8111469663500326	0.4971604463081626	0.04354107469006608	0.67561558247563	0.43965051864864324	0.6127968694587546	0.178210044944524	0.5232977461930918	0.3965484224600423	0.15357802957520078	0.2724419744857987	0.32355371853370457	0.0035516169996962456	1.232956884718688	0.4072300844804154	0.6050493112591223	1.9846402445907858	0.02655902852025047	0.6094659231527884	0.5816252186797226	0.16585281970861993	1.7006435887286286	0.5475768906871805	0.7008864821870897	0.05699217175575304	1.586700235918748	1.3764219294304978
PERT-P100-DIA2_IPI145	1.3517724368243471	2.063821492315223	1.4187298825743822	0.1180207765554785	0.13618109791406843	0.25117126300846715	0.5044904762285383	0.39062655945766533	1.3456121285045246	0.3227724663743395	1.0312446516610978	0.18429911530473486	1.6927550761362835	0.6009406750165904	0.36079991169142606	0.8117781589163193	1.1152634464499913	1.3863853270366118	0.8622994886216978	0.23602343274951162	0.9299259006986541	0.37361969620679025	1.0091806404739871	1.2185496983649657	0.036261148444291603	0.011428885186331804	0.003467439440283416	0.9069850307753061	1.2555053335366446	0.32614311412582303
PERT-PSP_ANTI_CD3	2.1181791506134657	2.063821492315223	2.063821492315223	0.34630867134238763	0.11973100041570864	0.0009210915192070307	1.8171491578000658	1.9291229157348668	1.8419727406866917	0.9511976280879043	1.2200340056225405	0.03257904840743301	0.594374873657298	0.032854117724248955	0.6046374141444247	0.46320674019930125	0.6187614776583138	0.7292684609352074	0.7789888484548413	0.3934905074648184	0.46571904371388884	0.22009049193239447	0.004021920712623902	0.6684794626688427	0.016842995530192972	0.17593784906677923	0.7517961106582941	0.1141237387643362	0.06293137078095157	0.12163553313256908
PERT-PSP_SERUM	2.1181791506134657	2.063821492315223	2.063821492315223	0.31477582407212384	0.1946399628729799	0.482255370739769	0.06035070618806063	0.3690832686805849	0.9641279170707249	0.23925598612744012	0.7430474368233873	0.8640385176110605	1.059394011815369	0.5858307771662111	0.14645344880237715	0.20689690152219964	1.5543417996895368	1.8419727406866917	0.9978567840305255	0.4493615657984446	0.10533338293786212	0.936269138396906	0.42410828187483496	0.4982251903617331	0.7827579285558101	1.6681915642673757	0.6985177586724204	1.078781821530874	0.38083959171586634	0.3596247109134218
KINASE-iKiP_AMPKA1	1.0458111451675451	0.7522413126558772	2.063821492315223	1.8654538383807084	0.9585066945452178	0.482255370739769	0.07218893397792887	0.6332835013971659	0.2345323896444134	0.7429145233681383	0.9650462158783386	1.8654538383807084	1.1481832489775985	1.4140695085969675	0.2145695445632588	0.8117781589163193	0.2085169127195758	0.1543404327107644	1.3641451834667906	1.2399127493587292	1.9846402445907858	1.03230443927954	1.0525587657657	0.9458800752447138	0.028665532422898213	0.22599918570838035	0.18729922326021312	0.5381172400982918	0.6231534618724167	1.3764219294304978
PERT-P100-DIA2_CYCLOSPORINE	1.2642615672968516	0.9881007766063907	1.5991156111506886	0.6996706514796439	0.9273966694867989	0.5620937451582608	0.1624733396245562	0.47446268810185843	1.8419727406866917	0.9131897114270321	0.5318301658178188	0.6076235589659823	1.059394011815369	1.6280929219153795	0.6392402817899573	0.2065213126202308	1.1843954218710895	0.34427392656944567	1.3641451834667906	0.7496875799024991	1.9846402445907858	1.6280929219153795	0.7223379136185508	1.9291229157348668	0.5680657449238482	0.6680475436319975	0.4477312993002688	0.2525099474544237	0.1517644776420424	0.4107446726622459
KINASE-iKiP_PRKD1	0.8672786062895074	1.7939574934505877	1.356904003009349	0.34630867134238763	0.17010287016629538	0.10014453285963254	0.06035070618806063	0.6095631189099758	0.21709691093923703	0.3686733283022337	0.4336859421720842	1.8654538383807084	0.5045994253701442	0.3808628464688091	0.42665863628611755	1.3453093787260513	0.9998709950486931	1.8419727406866917	0.4406954011634516	0.5159999271346201	1.769143421505749	0.5109795220275806	0.6524591580784881	0.20725154350923222	0.10011515286074885	0.32140687429557013	0.16547537833109596	0.26563615954645564	1.40860661288138	1.0745736019694427
PATH-WP_Translation_inhibitors_in_chronically_activated_PDGFRA_cells	0.2356938714835785	2.063821492315223	0.2346742376442413	0.28218191237138507	1.0619562285858624	0.3174135955034167	0.680365496189693	1.9291229157348668	1.672846426109319	0.5901607681033758	0.14749097127083605	0.29288442131202497	0.5045994253701442	1.6280929219153795	1.3551903408753612	0.8598669218368293	0.4261309741101586	0.3453731329144857	1.4194645411034235	0.9098639060381163	0.45298757497946773	0.31162214239405484	1.8171491578000658	0.41211823900402705	0.32485766255492543	0.3324668195024979	0.0854701176215592	0.45807855142060194	0.17859922259265962	0.9345504422539179
KINASE-iKiP_GSK3B	1.3517724368243471	0.5851647204882116	2.063821492315223	1.6938423420774575	0.515822004892657	0.482255370739769	1.6856207153359495	0.023229840703202935	0.07074396434036054	0.06132619031220508	0.2426470366770374	0.32966881607250836	0.12134847679117862	0.2724419744857987	0.2882682209572367	0.486529153142523	0.2085169127195758	1.8419727406866917	0.664431415664371	0.5522875961206561	0.06040573268337478	0.22897073610500743	0.06959087710657544	0.026996957836238265	0.2360060263376574	1.6681915642673757	0.09344872966237824	1.8654538383807084	0.2869266574688499	0.47695975382700073
KINASE-iKiP_TSSK1	2.1181791506134657	1.2661281326784266	1.4187298825743822	1.8654538383807084	1.6481527147913093	0.14749284282476546	0.003627068784490326	1.2683333677175184	0.6676872829025767	0.4761547424308251	0.16419203574658334	1.8654538383807084	1.0516153953596066	0.10521417582346464	0.05929418029336486	0.8783112354453682	0.8031089583317974	0.4161140499180853	1.4179085771141606	1.1103166548158339	1.9846402445907858	0.9697154501466274	0.6072686707914592	0.9443492686904946	0.042518263307321946	0.011428885186331804	0.003467439440283416	1.057808506977037	0.17859922259265962	0.5106974209456763
PATH-NP_TSLP_PATHWAY	2.1181791506134657	2.063821492315223	1.8608118810549823	0.6969812292470413	1.4564598312094006	0.20194087881278797	1.1913582079491802	1.9291229157348668	1.8419727406866917	0.06183136556678855	0.020026349091364443	0.09483268424758477	0.2148227789600211	0.1472697073092465	0.2994684644803906	0.26717568244643813	0.0009309638660467863	0.2630554740987195	0.12798356332111405	0.5171052710505589	0.027882717078265003	0.8963304033915978	0.7613958936281845	0.3545842532724213	0.13003775954849678	0.7175601031556141	0.003467439440283416	1.8654538383807084	0.2657171083402769	0.07647385701802928
PERT-P100-DIA2_SIROLIMUS	0.47009754188377073	0.5910216096410255	0.135858982556869	0.5746486018302384	1.6481527147913093	0.482255370739769	0.1935444253805	0.07363374990360456	0.6676872829025767	0.48864870093993484	0.9650462158783386	0.45546219410450606	0.5108140449628815	0.07587531466540935	0.009360412550527244	0.5536577369465671	1.2751200578543862	0.39391043635395884	2.063821492315223	1.194798182101834	1.5169868831342528	1.5814571804862545	0.7653894756768991	1.9291229157348668	0.564568181046074	1.6681915642673757	1.9291229157348668	1.4054538260629927	1.1719352993341572	0.3596247109134218
KINASE-iKiP_PRKCB	1.4600789728049426	2.063821492315223	1.4187298825743822	0.5370900576606046	0.3786173863527944	0.14749284282476546	1.6856207153359495	1.265218615121513	1.672846426109319	0.8102332595283559	0.940616466864431	1.0719388447554357	0.7411966651427677	0.7593031670910474	0.7899663010792655	0.5536577369465671	1.9484280705948909	1.622849866141487	0.8798171490103093	1.194798182101834	0.9597795005605558	0.44969245695746163	0.6524591580784881	0.6701657856677815	0.016842995530192972	0.07593503426689784	0.6525979377891105	0.5487680828529566	1.0109283067971653	1.5511955761705565
KINASE-iKiP_RPS6KA2	1.8875564781262972	2.063821492315223	2.063821492315223	0.7145660031252392	0.3184953816483009	0.15458693214026423	0.9380132953194101	1.9291229157348668	0.7730914515283885	0.06132619031220508	0.3307416242360312	1.8654538383807084	1.8877302315827293	0.21284712380736612	0.6490135567154883	0.7930289231363614	0.9056102087396706	0.8349187970747836	0.7505853996956254	0.7015705779741397	0.9299259006986541	0.4873014224855338	1.0091806404739871	1.683818659667794	0.036261148444291603	0.22599918570838035	0.09037251807972775	1.3936937496055504	0.7781337831502737	1.2744075158722223
PERT-P100-DIA2_BMS-906024	2.1181791506134657	1.1044238309513537	2.063821492315223	0.2635559259582485	0.44040689557944657	0.2987159705702108	1.1913582079491802	1.9291229157348668	1.8419727406866917	1.2275790147830172	0.06688117691088973	0.542441421453847	1.0181444173303833	0.13450315818880176	0.36079991169142606	1.3453093787260513	0.5996170090404136	1.0892365988387946	2.063821492315223	0.21253849869161995	1.9846402445907858	0.32611777930633457	0.6524591580784881	0.6665143668020577	0.029198025880587425	0.782957720627111	1.194798182101834	1.8654538383807084	0.01097289916425146	0.3873352557651317
PERT-P100-DIA2_BYL719	1.075653636131611	2.063821492315223	2.063821492315223	1.2126554196382868	1.265900931745569	0.3639457623281629	1.8171491578000658	1.9291229157348668	1.8419727406866917	0.8954780096176762	1.7328282715969863	1.253093400966327	0.8542630444720596	0.5858307771662111	0.9898207571029501	0.8598669218368293	0.7906113728169747	1.8419727406866917	1.4194645411034235	0.674572882421823	0.8387608286149173	0.7351706787242098	0.13225686606897724	0.6665143668020577	0.12592693095156832	0.5595436792684603	0.7686688084435486	1.4054538260629927	0.7707232641076363	0.9402317948476092
KINASE-iKiP_ACVR1.ALK2	1.8875564781262972	2.063821492315223	0.08844194806491881	0.682740790132431	1.265900931745569	0.30582887855057544	0.6044698757139781	1.0252425845355009	0.12152867825259209	1.7908202185746729	0.2565718584766413	0.08600379948654079	0.25730075985798906	0.22223037922195063	0.7915950527249833	0.14183293527908936	1.2176702169903548	0.7006435882926575	2.063821492315223	1.3321654046188196	0.9001456064695817	0.936269138396906	1.8171491578000658	1.683818659667794	0.042518263307321946	1.6681915642673757	1.9291229157348668	0.3614303079745724	0.2613731863069121	0.8179345002789575
KINASE-iKiP_MAPK11	1.3080632588241616	0.868087160379289	0.33012684915635454	0.37368813754955316	1.4564598312094006	0.3590716757313109	0.3398834839477171	0.5440680443719903	0.9714282593364085	1.3462169954681305	0.4369649075397856	0.5823354305431271	1.1668551099460187	1.6280929219153795	0.32976792708569147	0.11018923253258268	1.5543417996895368	0.46394676660207	2.063821492315223	1.5017833370387343	1.9846402445907858	0.1847168493821209	0.20516798016138096	0.7502492008625623	1.7006435887286286	0.782957720627111	0.41277503859609926	0.6038965068668177	0.3191464436360995	0.03508812856820073
KINASE-PSP_SGK1	1.8875564781262972	2.063821492315223	2.063821492315223	0.30657864649418	0.0043505422214444615	0.3590716757313109	0.779453483612202	0.025747226288905148	0.26528746861631464	0.19736039898716493	0.16419203574658334	0.29288442131202497	0.40893135249460866	0.1472697073092465	0.15722414070902063	0.8388551662468613	1.9484280705948909	1.8419727406866917	1.4194645411034235	1.9846402445907858	0.221449324882658	0.5620226089416653	0.3654944094219458	0.5173197000109584	0.25194456177692215	1.4265866167566081	1.691869664551915	0.4469137515269147	0.17859922259265962	0.05204485148440441
PERT-P100-DIA2_MOMELOTINIB	1.532628148276397	2.063821492315223	1.2185496983649657	0.4397027415357862	1.3393887639266526	0.3590716757313109	1.8171491578000658	1.2702275552784217	0.8830289735718142	0.3686733283022337	1.7328282715969863	1.0719388447554357	1.0181444173303833	0.49952937908295275	0.7915950527249833	1.7006435887286286	0.4190948455892912	0.8349187970747836	1.3641451834667906	0.6653915599973393	0.4796654593579538	0.1680369533749345	0.0643255647912062	0.20310572489764303	0.5313537071394477	0.2839295786660573	0.0889284719476775	1.8654538383807084	1.1381197345717962	1.665881482637098
PERT-PSP_EGF	2.1181791506134657	2.063821492315223	2.063821492315223	0.17999802650372035	0.0055491810163551675	0.0054106215344592555	1.8171491578000658	1.9291229157348668	1.0379748334110845	0.5008991011549672	0.008795310247706759	0.0054250457391641195	1.6927550761362835	0.2070249733226498	0.7915950527249833	0.3049732061556948	1.4416132577168526	1.8419727406866917	1.0543823208735563	0.9146718595980997	1.3991679332520532	0.27048866234356644	0.1103884772202619	0.3256248629384789	0.0458257448191377	0.1843954218710895	0.06376598618602934	0.4153875508708035	0.033082048145046956	0.07647385701802928
PERT-PSP_U0126	2.1181791506134657	1.1378015428804553	2.063821492315223	0.14476960258428886	0.22287715285507295	0.6936386867292307	1.8171491578000658	1.9291229157348668	1.174635584345838	0.44051615866861304	0.9650462158783386	1.6766053467209572	0.12819594610607649	0.49952937908295275	0.08109253902349774	0.8388551662468613	1.3532617890120369	0.5207593402046728	1.3641451834667906	0.9763012026934825	0.7219237818476125	0.9697154501466274	1.6094584307246278	0.44192960726458524	0.13524739076526143	1.6681915642673757	0.14748567966880616	0.025388282709566654	0.1259055258467827	0.02652802622096652
PERT-PSP_RAPAMYCIN	1.0458111451675451	0.28074620701642156	1.0344544160524336	0.3732790106792628	0.1678881812989627	1.1799863027514024	1.6856207153359495	1.9291229157348668	0.1671820268159286	0.8798417193287648	0.008699628770945812	0.04817192058920226	0.34685120045094986	0.21284712380736612	0.07277633329867314	0.37253831491897726	1.9484280705948909	1.8419727406866917	0.7252200270868556	1.2399127493587292	1.3991679332520532	1.6280929219153795	0.5223514269906048	1.3764219294304978	1.7006435887286286	1.8419727406866917	0.49672109923639196	1.8654538383807084	0.034804874844599855	0.18787300632799198
KINASE-iKiP_GRK5	1.4677994549307014	0.6930868982128309	0.21412634004612446	1.8654538383807084	1.8654538383807084	0.0691998192163307	0.5790790515101452	0.02928670418107607	0.5418878915221131	1.1427613949141955	0.44750390249501637	0.3071020421397709	0.5778304831580474	0.4044858917828149	0.7531303497933872	0.22807176120969488	1.4179085771141606	0.04765545908070221	2.063821492315223	1.9846402445907858	0.5941882572646391	1.03230443927954	1.8171491578000658	1.471155731433876	0.5635543825219973	1.8419727406866917	1.9291229157348668	0.3199704733061502	0.17859922259265962	0.22729721671893272
KINASE-iKiP_MAPK12	1.5418104669432933	0.1781770826156701	0.17429608741503425	1.6938423420774575	0.7602851788247684	0.19508969173883797	0.36365076581849426	0.6945622016523154	1.8419727406866917	1.3462169954681305	0.6536470255493614	0.8640385176110605	1.2925639479343773	0.07587531466540935	0.13702090855300855	-0.0	1.9484280705948909	0.0685586562086766	2.063821492315223	1.9846402445907858	1.9846402445907858	0.10737026447969752	0.7818971291306198	1.9291229157348668	1.7006435887286286	0.4533948852709203	0.1594456007407234	0.17942305615584095	0.4804619979989932	0.292453623210514
PATH-NP_IL33_PATHWAY	2.1181791506134657	0.8914330479904173	2.063821492315223	0.06041524194440309	0.515822004892657	0.9660057537565244	0.3681712235843435	0.6243610444254941	0.20740233733571664	1.7908202185746729	0.009058120271400271	0.03136946683580948	0.09599497491843333	0.654886097601191	0.7152933428751478	0.03414673918293404	1.431798275933005	1.6214489781865875	0.12442590992227176	0.11272632768615931	1.3991679332520532	1.5814571804862545	0.5223514269906048	1.9291229157348668	1.7006435887286286	0.9309833218746433	1.9291229157348668	0.4469137515269147	0.3614604357888386	0.24751266225374777
PERT-P100-DIA2_CC-401	1.0296696821439155	1.7948996517466438	0.4122821264993714	1.8654538383807084	1.8654538383807084	0.14749284282476546	1.8171491578000658	1.1281546645524816	1.4663407927930376	0.8102332595283559	1.7328282715969863	0.3458983191276478	0.2400552241668788	1.074074320935833	1.4897902229106919	0.4211601886506206	0.9625326117722446	0.9723065096797112	0.2952155581908074	1.9846402445907858	0.2605973485664167	1.0501452678729546	0.7617866305675628	0.4327021149674408	1.7006435887286286	0.22599918570838035	0.6565532571203216	0.01505057966879934	1.586700235918748	1.3764219294304978
KINASE-PSP_Akt1/AKT1	2.1181791506134657	2.063821492315223	2.063821492315223	0.2720347597749003	0.4971604463081626	0.30582887855057544	1.8171491578000658	1.1289030182999569	0.6676872829025767	0.3227724663743395	0.5318301658178188	0.8943863993763127	0.6282364657085809	1.074074320935833	1.4897902229106919	1.1144911952524676	1.9484280705948909	1.8419727406866917	2.063821492315223	1.9846402445907858	0.6119856151810539	0.18317165855697912	0.13860296698053864	0.014167644236324939	0.08059988748497195	0.08343286484361302	1.9291229157348668	0.6338803493469043	0.4789556586729872	1.665881482637098
PERT-P100-DIA2_GOSSYPETIN	1.8875564781262972	2.063821492315223	2.063821492315223	1.4513596162120193	0.28205866324117224	1.1887602272467106	1.2821819127040646	1.9291229157348668	1.8419727406866917	1.7908202185746729	1.7328282715969863	1.0329525435210032	1.1481832489775985	0.3808628464688091	1.4897902229106919	1.7006435887286286	1.2751200578543862	0.9633684218398634	0.9265093012410899	1.9846402445907858	0.5829230523938581	0.10474328239683424	0.22316859309128007	0.23336157735195637	0.4889411621282622	0.2410061112386244	0.33106734544467326	0.1537932167405614	1.1381197345717962	1.1537266020593635
KINASE-iKiP_PIK3R5	1.5418104669432933	0.12459536074149716	0.26156137662436496	1.6938423420774575	1.4564598312094006	0.482255370739769	0.07218893397792887	0.07363374990360456	1.4663407927930376	1.560059036246986	0.7344538299852545	0.5823354305431271	0.5103740799170771	0.10890976138313303	0.021999267677767376	0.8783112354453682	1.0961566572028154	0.29530137867231276	2.063821492315223	1.7366271960126032	1.3991679332520532	1.5814571804862545	1.8171491578000658	1.3764219294304978	0.0458257448191377	1.4265866167566081	1.194798182101834	0.5596836856387325	0.3634014199001164	0.1610545793319811
PERT-P100-DIA2_CI-994	0.5822143981236241	0.8250300276828479	0.19438222504874225	1.8654538383807084	1.4564598312094006	0.482255370739769	0.975378573281473	0.4138358539481758	0.8133130281374663	0.7441570041401682	1.7328282715969863	1.8654538383807084	1.8877302315827293	0.23686894026432292	0.7152933428751478	1.7006435887286286	1.9484280705948909	0.926211301844609	1.1211071349239894	1.2736938018829418	1.769143421505749	1.1202180981141285	1.8171491578000658	1.9291229157348668	0.4460101232491006	1.8419727406866917	0.9158132386559698	0.09033350029387593	1.40860661288138	1.3764219294304978
KINASE-iKiP_BMPR1B	1.6371573308761838	0.05159295705059707	1.8608118810549823	1.14560071759093	1.8654538383807084	0.3052299146129577	0.5044904762285383	0.30515821784050334	0.8625009040577077	1.7908202185746729	1.7328282715969863	1.0719388447554357	1.2074607258914907	1.6280929219153795	0.16352185849379697	0.8783112354453682	1.9484280705948909	1.1581178878882559	2.063821492315223	1.7366271960126032	1.769143421505749	0.40644153320409987	1.8171491578000658	1.9291229157348668	0.5680657449238482	0.6766335932974052	1.9291229157348668	0.7609590260384821	0.37601044388493976	0.3889072133980085
KINASE-iKiP_GRK2	2.1181791506134657	0.0685421867253395	1.2429353747167806	0.34630867134238763	1.8654538383807084	0.14749284282476546	0.07983822255004437	0.6803812787065551	1.4663407927930376	1.3462169954681305	1.2200340056225405	0.13975268142826242	0.09956614305316394	0.10521417582346464	0.04817178350903823	1.7006435887286286	1.9484280705948909	0.3561738898827633	2.063821492315223	1.9846402445907858	1.5405806818136092	1.0369493443856688	1.8171491578000658	1.9291229157348668	0.4155241188176845	1.8419727406866917	1.9291229157348668	0.49072546591666144	1.2555053335366446	0.05204485148440441
KINASE-iKiP_MAPK10.JNK3	1.3517724368243471	0.34894305268261205	1.5991156111506886	1.3093341584793894	1.4564598312094006	0.3590716757313109	0.6044698757139781	0.5734719701497799	1.1876731316172342	1.7908202185746729	0.48316236320059425	1.0447334285250853	1.8877302315827293	0.47362584344268466	0.2950102665125555	0.2509672269852197	1.9484280705948909	1.2735449637710412	2.063821492315223	1.7366271960126032	1.9846402445907858	0.5989216502826326	1.348928519833641	1.1646513636163085	1.7006435887286286	1.8419727406866917	0.8472852780097675	0.7576363445886118	0.6140009063849661	0.3596247109134218
KINASE-iKiP_RPS6KA1	1.5418104669432933	2.063821492315223	2.063821492315223	0.6969812292470413	0.515822004892657	0.482255370739769	1.6856207153359495	1.9291229157348668	1.672846426109319	0.46182244864316746	0.974979099573736	0.8174896469685325	0.6282364657085809	0.9387669267061012	1.4897902229106919	0.7930289231363614	1.9484280705948909	1.8419727406866917	0.9675791093837786	1.3562252556806564	0.3030219134518383	0.2976940786222172	1.0525587657657	0.5173197000109584	0.042518263307321946	0.926061321443083	0.8368949622788467	1.4054538260629927	1.40860661288138	1.665881482637098
KINASE-iKiP_GRK7	1.6479641785241779	0.09318626593293759	0.4122821264993714	1.6938423420774575	1.8654538383807084	0.14749284282476546	0.057181695857514606	0.5108102834036029	1.18122537494395	1.7908202185746729	1.5671581283424079	0.3150806323573543	0.35117526334195603	0.22056953078037672	0.028764231300122404	1.528211668214435	1.9484280705948909	0.2630554740987195	2.063821492315223	1.9846402445907858	1.9846402445907858	1.5814571804862545	1.8171491578000658	1.9291229157348668	0.31035488602786454	1.8419727406866917	1.9291229157348668	1.078781821530874	0.9499125186086588	0.05204485148440441
PATH-NP_TIE2_PATHWAY	2.1181791506134657	1.7939574934505877	2.063821492315223	0.47756104665983057	0.701432497555474	0.482255370739769	1.8171491578000658	1.673629259659921	0.927266369256903	1.7908202185746729	1.5671581283424079	1.6766053467209572	1.8877302315827293	1.4140695085969675	1.4897902229106919	0.5174983852886249	1.5543417996895368	1.8419727406866917	1.4194645411034235	1.9846402445907858	1.063278282782926	1.0771924712180334	0.6524591580784881	0.8629486153829444	0.35267097613168913	0.926061321443083	0.25567021068853163	0.02235244601338485	0.17859922259265962	0.0008375981147109894
KINASE-iKiP_CAMK2D	2.1181791506134657	0.08430212302026226	1.4591478841772691	1.8654538383807084	1.8654538383807084	0.4056034615376536	0.02298912036503218	0.015260111891386922	1.672846426109319	1.0664194713408803	0.7430474368233873	1.8654538383807084	1.8877302315827293	0.5501507472072982	0.045936130563872676	0.5536577369465671	1.7187677168692828	0.5350242707180485	2.063821492315223	1.9846402445907858	1.763023056615692	1.6280929219153795	1.8171491578000658	1.9291229157348668	0.01587410805829136	1.8419727406866917	1.9291229157348668	1.8654538383807084	0.14281789122035235	0.0008375981147109894
KINASE-iKiP_CSNK2A1.CK2A1	2.1181791506134657	1.0458664696834072	1.0186151353282573	1.8654538383807084	1.8654538383807084	0.12802197420526223	0.6224800705091903	0.14148674125759572	1.111226172772835	1.7908202185746729	1.3110990016337538	0.8781498178743858	1.4125156813654107	0.032854117724248955	0.6307988143817383	1.7006435887286286	1.9484280705948909	0.4982163636203418	2.063821492315223	1.9846402445907858	1.9846402445907858	1.6280929219153795	1.8171491578000658	1.9291229157348668	1.7006435887286286	1.8419727406866917	1.9291229157348668	1.107838319582541	0.2910099937752989	0.05204485148440441
PERT-PSP_GEFITINIB	2.1181791506134657	2.063821492315223	2.063821492315223	0.1180207765554785	0.46533502596363696	0.482255370739769	0.01803508229153204	0.25907156950387533	1.672846426109319	0.5606055245149719	0.2435151015361351	0.14367036864098687	1.6927550761362835	0.04517552274163759	0.1363721577946442	0.8388551662468613	1.9484280705948909	1.8419727406866917	2.063821492315223	1.9846402445907858	1.9846402445907858	1.6280929219153795	0.11497401308998392	1.3764219294304978	1.7006435887286286	1.8419727406866917	1.9291229157348668	1.8654538383807084	0.1946203616478132	1.665881482637098
KINASE-iKiP_CAMK2A	1.6479641785241779	0.21184491019741344	1.3468964653473885	1.8654538383807084	1.4564598312094006	0.482255370739769	0.07218893397792887	0.4951455370413598	1.3456121285045246	0.9511976280879043	1.5671581283424079	1.6766053467209572	0.9290242022609742	0.49967810247070776	0.24394001053099706	1.3453093787260513	1.5543417996895368	0.3749359656082837	2.063821492315223	1.9846402445907858	1.9846402445907858	1.5814571804862545	1.6094584307246278	1.9291229157348668	0.30928624161303553	1.4265866167566081	1.691869664551915	1.8654538383807084	0.45770097835413137	0.32492190541501303
KINASE-iKiP_CAMK2G	2.1181791506134657	0.2457526468192762	1.2837842080464492	1.8654538383807084	1.8654538383807084	0.5620937451582608	0.02466752939968475	0.3998439264334754	1.3456121285045246	1.560059036246986	0.7430474368233873	1.8654538383807084	1.8877302315827293	0.5858307771662111	0.06485781682203245	1.0185462814335273	1.9484280705948909	1.8419727406866917	2.063821492315223	1.9846402445907858	1.9846402445907858	1.6280929219153795	1.6094584307246278	1.9291229157348668	0.036261148444291603	1.8419727406866917	1.9291229157348668	1.8654538383807084	0.4256425628552028	0.1593290572723404
KINASE-iKiP_CSNK1D.CK1D	2.1181791506134657	0.14244591882252103	1.8608118810549823	1.6938423420774575	1.8654538383807084	0.2405556728136459	0.2742291971337179	0.046250048263071025	1.672846426109319	1.7908202185746729	1.5671581283424079	0.8442788236501377	1.8877302315827293	0.3404921404624591	0.15722414070902063	1.7006435887286286	1.9484280705948909	0.8626638859502518	2.063821492315223	1.9846402445907858	1.9846402445907858	1.03230443927954	1.8171491578000658	1.9291229157348668	0.6585822432718244	1.8419727406866917	1.9291229157348668	1.8654538383807084	0.7844259959706279	0.020036771223624125
KINASE-PSP_mTOR/MTOR	1.528211668214435	2.063821492315223	1.4187298825743822	1.6938423420774575	1.8654538383807084	0.6936386867292307	1.8171491578000658	1.9291229157348668	1.8419727406866917	0.3868305288314894	1.7328282715969863	1.8654538383807084	1.8877302315827293	1.6280929219153795	1.1202180981141285	1.7006435887286286	0.6187614776583138	0.42229616927501223	2.063821492315223	1.9846402445907858	0.8193498807644707	0.1292259824800016	1.3482522249524376	0.7397247552673565	0.10011515286074885	0.16744857449950107	0.08991096957815485	0.9967835431807428	1.586700235918748	1.665881482637098
KINASE-iKiP_CAMK2B	2.1181791506134657	0.6697688724874827	1.5991156111506886	1.8654538383807084	1.6481527147913093	0.4054208640900948	0.10938641619446224	0.26075943087113973	1.8419727406866917	1.560059036246986	0.7430474368233873	1.8654538383807084	1.8877302315827293	0.8831826038145418	0.2994684644803906	1.2182792784047671	1.9484280705948909	1.622849866141487	2.063821492315223	1.9846402445907858	1.9846402445907858	1.6280929219153795	1.6094584307246278	1.9291229157348668	0.5313537071394477	1.8419727406866917	1.9291229157348668	1.8654538383807084	0.3191464436360995	0.32614311412582303
KINASE-iKiP_MAPK3.ERK1	2.1181791506134657	2.063821492315223	2.063821492315223	1.8654538383807084	1.8654538383807084	0.24194253163066026	1.8171491578000658	1.9291229157348668	1.8419727406866917	1.7908202185746729	0.6148320922551092	1.0329525435210032	1.8877302315827293	0.8831826038145418	0.6490135567154883	0.3699110545904165	1.7187677168692828	0.7197946258833116	2.063821492315223	1.9846402445907858	1.9846402445907858	1.1202180981141285	1.8171491578000658	1.9291229157348668	0.9157928830341789	1.6681915642673757	1.0052855963765976	1.6289606431662433	1.586700235918748	0.8001990194320278
KINASE-iKiP_MAPKAPK2	1.5418104669432933	2.063821492315223	1.586591649045417	0.7742209567082605	0.515822004892657	0.6844036623160937	1.8171491578000658	1.9291229157348668	1.672846426109319	1.7908202185746729	1.7328282715969863	1.8654538383807084	1.6927550761362835	1.6280929219153795	1.4897902229106919	1.7006435887286286	1.2176702169903548	1.0892365988387946	2.063821492315223	1.2736938018829418	1.9846402445907858	1.3146073174023267	0.42410828187483496	1.471155731433876	0.564568181046074	1.1688488577634921	1.9291229157348668	1.8654538383807084	1.2555053335366446	1.0509910215872795
KINASE-iKiP_MAPKAPK5	2.1181791506134657	1.3813276807160597	0.7705961513420533	1.0220895095533515	1.8654538383807084	0.3563438592086743	1.0488485676722414	1.1600360761565214	1.8419727406866917	1.7908202185746729	1.7328282715969863	1.8654538383807084	1.6927550761362835	1.6280929219153795	1.3551903408753612	1.7006435887286286	1.7165511860151346	0.8349187970747836	2.063821492315223	1.5017833370387343	1.9846402445907858	1.5814571804862545	0.6799626930855799	0.82273338293544	0.08059988748497195	1.8419727406866917	1.9291229157348668	1.4054538260629927	0.11008738509704205	0.3615670159806074
KINASE-PSP_p90RSK/RPS6KA1	2.1181791506134657	2.063821492315223	2.063821492315223	0.8370827002800703	0.7776541325855937	0.6844036623160937	1.8171491578000658	1.9291229157348668	1.8419727406866917	0.8931057662353716	0.16500841935903612	0.4813401845772306	1.8877302315827293	0.5858307771662111	1.4897902229106919	1.528211668214435	1.9484280705948909	1.8419727406866917	2.063821492315223	1.9846402445907858	1.9846402445907858	1.1671690196346607	0.42410828187483496	1.3764219294304978	0.7827579285558101	1.8419727406866917	1.691869664551915	1.8654538383807084	1.586700235918748	1.665881482637098
PERT-P100-DIA2_GSK525762A	2.1181791506134657	1.5435407265666048	0.7958079706087005	1.8654538383807084	1.6481527147913093	0.3748993589653745	1.8171491578000658	1.1600360761565214	1.8419727406866917	0.8931057662353716	1.7328282715969863	1.6766053467209572	1.8877302315827293	1.6280929219153795	1.3551903408753612	1.7006435887286286	1.9484280705948909	0.8626638859502518	0.8602107815716187	1.9846402445907858	1.9846402445907858	1.1202180981141285	0.8586708470828933	1.9291229157348668	0.4460101232491006	1.8419727406866917	1.194798182101834	1.6289606431662433	1.586700235918748	1.5511955761705565
KINASE-PSP_CK2A1/CSNK2A1	2.1181791506134657	0.24187562409630817	2.063821492315223	1.8654538383807084	1.8654538383807084	1.1887602272467106	0.36365076581849426	0.42268657637188106	1.8419727406866917	1.7908202185746729	1.7328282715969863	1.8654538383807084	1.8877302315827293	0.22223037922195063	1.1202180981141285	1.7006435887286286	1.9484280705948909	1.8419727406866917	2.063821492315223	1.9846402445907858	1.9846402445907858	1.6280929219153795	1.8171491578000658	1.9291229157348668	0.5039255780729543	1.8419727406866917	1.9291229157348668	1.8654538383807084	0.8665123075490269	0.9167891818135813
KINASE-iKiP_CSNK2A2.CK2A2	2.1181791506134657	0.5135416025047181	2.063821492315223	1.8654538383807084	1.8654538383807084	1.1887602272467106	0.6044698757139781	0.3792266112560418	1.8419727406866917	1.7908202185746729	1.5671581283424079	1.8654538383807084	1.8877302315827293	1.6280929219153795	0.30657946431748406	1.7006435887286286	1.9484280705948909	1.8419727406866917	2.063821492315223	1.9846402445907858	1.9846402445907858	1.6280929219153795	1.8171491578000658	1.9291229157348668	0.8383384564139109	1.8419727406866917	1.9291229157348668	1.8654538383807084	0.17859922259265962	0.24726362126605633
KINASE-iKiP_PLK3	2.1181791506134657	0.8250300276828479	2.063821492315223	1.8654538383807084	1.8654538383807084	0.40553361942914823	0.14550337900055704	0.07533512618911277	1.8419727406866917	1.7908202185746729	1.7328282715969863	1.8654538383807084	1.8877302315827293	0.16130708477422095	0.2882682209572367	1.528211668214435	1.9484280705948909	1.8419727406866917	2.063821492315223	1.9846402445907858	1.9846402445907858	1.6280929219153795	1.8171491578000658	1.9291229157348668	1.7006435887286286	1.8419727406866917	1.9291229157348668	1.8654538383807084	0.35992390445839356	0.18787300632799198
KINASE-iKiP_MAPKAPK3	2.1181791506134657	2.063821492315223	2.063821492315223	1.6938423420774575	1.8654538383807084	0.5897297064395006	1.6856207153359495	1.9291229157348668	1.8419727406866917	1.7908202185746729	1.7328282715969863	1.8654538383807084	1.8877302315827293	1.1655685643540474	1.4897902229106919	1.7006435887286286	1.9484280705948909	1.622849866141487	2.063821492315223	1.9846402445907858	1.9846402445907858	1.5814571804862545	1.8171491578000658	1.3764219294304978	0.22473014187798923	1.1688488577634921	1.9291229157348668	1.8654538383807084	1.1381197345717962	1.5511955761705565
