# Supplementary material for: PTMNavigator: interactive visualization of differentially regulated post-translational modifications in cellular signaling pathways
Source: Nat Commun. 2025 Jan 8;16:510. doi: 10.1038/s41467-024-55533-y (PMC11711753; doi:10.1038/s41467-024-55533-y)
Supplement: Supplementary file 6 — Source data [file 41467_2024_55533_MOESM6_ESM.zip › SuppFigure7.csv]

Dataset	Modified Sequence	Gene Name(s)	Uniprot	Site(s)	Log Fold Change
BekkerJensen2020_PKCi_Go-6983	ADVGRLS(ph)PEVK	TSC2	P49815	S1411	-0.28
BekkerJensen2020_PKCi_Go-6983	ALS(ph)YAS(ph)LDK	RICTOR	Q6R327	S1385 & S1388	1.63
BekkerJensen2020_PKCi_Go-6983	ALS(ph)YASLDK	RICTOR	Q6R327	S1385	-0.25
BekkerJensen2020_PKCi_Go-6983	ALSYAS(ph)LDK	RICTOR	Q6R327	S1388	0.69
BekkerJensen2020_PKCi_Go-6983	APPPPS(ph)SPPPGGAPDGSEPSPDFPALLVEK	PIK3R2	O00459	S262	-2.04
BekkerJensen2020_PKCi_Go-6983	APPPPSS(ph)PPPGGAPDGSEPSPDFPALLVEK	PIK3R2	O00459	S263	-1.45
BekkerJensen2020_PKCi_Go-6983	ARSQS(ph)GTLDGESAAWSASGEDSR	TSC2	P49815	S1420	-0.19
BekkerJensen2020_PKCi_Go-6983	AYS(ph)FCGTVEYMAPEVVNR	RPS6KA6, RPS6KA1, RPS6KA3	Q9UK32, Q15418, P51812	S232, S221, S227	0.93
BekkerJensen2020_PKCi_Go-6983	DAFGYAT(ph)LK	RICTOR	Q6R327	T1332	0
BekkerJensen2020_PKCi_Go-6983	DLASVPPELT(ph)AS(ph)RQSFR	DVL3	Q92997	T695 & S697	1.61
BekkerJensen2020_PKCi_Go-6983	DLASVPPELTAS(ph)RQS(ph)FR	DVL3	Q92997	S697 & S700	1.61
BekkerJensen2020_PKCi_Go-6983	DLPTIPGVTSPSSDEPPMEAS(ph)QSHLRNSPEDK	EIF4EBP1	Q13541	S94	0.23
BekkerJensen2020_PKCi_Go-6983	DLPTIPGVTSPSSDEPPMEASQSHLRNS(ph)PEDK	EIF4EBP1	Q13541	S101	1.22
BekkerJensen2020_PKCi_Go-6983	DS(ph)PGIPPS(ph)AGAHQLFR	RPS6KA1	Q15418	S363 & S369	0.15
BekkerJensen2020_PKCi_Go-6983	DS(ph)PGIPPS(ph)ANAHQLFR	RPS6KA3	P51812	S369 & S375	6.86
BekkerJensen2020_PKCi_Go-6983	DS(ph)PGIPPSAGAHQLFR	RPS6KA1	Q15418	S363	1.02
BekkerJensen2020_PKCi_Go-6983	DS(ph)PGIPPSANAHQLFR	RPS6KA3	P51812	S369	4.12
BekkerJensen2020_PKCi_Go-6983	DS(ph)PGLPAS(ph)ANAHQLFK	RPS6KA6	Q9UK32	S372 & S378	1.61
BekkerJensen2020_PKCi_Go-6983	EKFS(ph)FEPK	RPS6KB1	P23443	S427	-0.49
BekkerJensen2020_PKCi_Go-6983	FIGS(ph)PRT(ph)PVS(ph)PVK	RPS6KB1	P23443	S441 & T444 & S447	-0.26
BekkerJensen2020_PKCi_Go-6983	FIGSPRT(ph)PVS(ph)PVK	RPS6KB1	P23443	T444 & S447	0.23
BekkerJensen2020_PKCi_Go-6983	FLMECRNS(ph)PVT(ph)KTPPR	EIF4EBP1	Q13541	S65 & T68	2.64
BekkerJensen2020_PKCi_Go-6983	FLMECRNS(ph)PVTK	EIF4EBP1	Q13541	S65	1.2
BekkerJensen2020_PKCi_Go-6983	FLMECRNS(ph)PVTKT(ph)PPR	EIF4EBP1	Q13541	S65 & T70	0.24
BekkerJensen2020_PKCi_Go-6983	FLMECRNSPVT(ph)K	EIF4EBP1	Q13541	T68	-2.69
BekkerJensen2020_PKCi_Go-6983	FS(ph)PGDFWGR	RPS6KB1	P23443	S452	0.18
BekkerJensen2020_PKCi_Go-6983	GFS(ph)FVATGLMEDDGKPR	RPS6KA1	Q15418	S380	1.69
BekkerJensen2020_PKCi_Go-6983	GGFDS(ph)PFYRDSLPGSQRK	TSC1	Q92574	S505	-0.42
BekkerJensen2020_PKCi_Go-6983	GQPEGPLPSSSPRSPS(ph)GLRPR	TSC2	P49815	S1454	-0.31
BekkerJensen2020_PKCi_Go-6983	GRNDS(ph)GEENVPLDLTREPSDNLR	RICTOR	Q6R327	S21	-2.67
BekkerJensen2020_PKCi_Go-6983	GVHIHQAGGS(ph)PPASSTSSSSLTNDVAKQPVSR	RPTOR	Q8N122	S877	-0.18
BekkerJensen2020_PKCi_Go-6983	GYT(ph)ISDSAPSRR	TSC2	P49815	T1462	-0.45
BekkerJensen2020_PKCi_Go-6983	HIEDTGS(ph)TPS(ph)IGENDLK	RICTOR	Q6R327	S1174 & S1177	-1.37
BekkerJensen2020_PKCi_Go-6983	HIEDTGST(ph)PS(ph)IGENDLK	RICTOR	Q6R327	T1175 & S1177	3.5
BekkerJensen2020_PKCi_Go-6983	IADPEHDHTGFLT(ph)EYVATR	MAPK3	P27361	T202	0.23
BekkerJensen2020_PKCi_Go-6983	IADPEHDHTGFLTEY(ph)VATR	MAPK3	P27361	Y204	0.87
BekkerJensen2020_PKCi_Go-6983	IGEGT(ph)Y(ph)GVVYK	CDK1, CDK2, CDK3	P06493, P24941, Q00526	T14 & Y15, T14 & Y15, T14 & Y15	0.98
BekkerJensen2020_PKCi_Go-6983	IGEGTY(ph)GVVYK	CDK1, CDK2, CDK3	P06493, P24941, Q00526	Y15, Y15, Y15	0.4
BekkerJensen2020_PKCi_Go-6983	ILNSLT(ph)LPNK	RICTOR	Q6R327	T1103	0.34
BekkerJensen2020_PKCi_Go-6983	IRTLT(ph)EPS(ph)VDFNHSDDFTPISTVQK	RICTOR	Q6R327	T1135 & S1138	1.58
BekkerJensen2020_PKCi_Go-6983	KTGTT(ph)VPES(ph)IHSFIGDGLVKPEALNK	MTOR	P42345	T2474 & S2478	3.88
BekkerJensen2020_PKCi_Go-6983	KTGTT(ph)VPESIHS(ph)FIGDGLVKPEALNK	MTOR	P42345	T2474 & S2481	-1.38
BekkerJensen2020_PKCi_Go-6983	LCDFGVSGQLIDSMANS(ph)FVGTR	MAP2K2, MAP2K1	P36507, Q02750	S226, S222	1.46
BekkerJensen2020_PKCi_Go-6983	MS(ph)ADMSEIEAR	MAP3K7	O43318	S389	0.48
BekkerJensen2020_PKCi_Go-6983	NQS(ph)PVLEPVGR	RPS6KA3	P51812	S715	-0.15
BekkerJensen2020_PKCi_Go-6983	NSPVTKT(ph)PPRDLPT(ph)IPGVTSPSSDEPPMEASQSHLR	EIF4EBP1	Q13541	T70 & T77	8.84
BekkerJensen2020_PKCi_Go-6983	NSPVTKT(ph)PPRDLPTIPGVTSPSSDEPPMEASQSHLR	EIF4EBP1	Q13541	T70	2.9
BekkerJensen2020_PKCi_Go-6983	RPHFPQFS(ph)YSAS(ph)GRE	AKT3	Q9Y243	S472 & S476	2.45
BekkerJensen2020_PKCi_Go-6983	RPHFPQFS(ph)YSASGRE	AKT3	Q9Y243	S472	-0.11
BekkerJensen2020_PKCi_Go-6983	RRS(ph)IQDLTVTGTEPGQVS(ph)SR	MAP3K7	O43318	S439 & S454	7.43
BekkerJensen2020_PKCi_Go-6983	RRS(ph)IQDLTVTGTEPGQVSS(ph)R	MAP3K7	O43318	S439 & S455	6.31
BekkerJensen2020_PKCi_Go-6983	RRS(ph)IQDLTVTGTEPGQVSSR	MAP3K7	O43318	S439	-0.03
BekkerJensen2020_PKCi_Go-6983	RVVLGDGVQLPPGDY(ph)STTPGGTLFSTT(ph)PGGTR	EIF4EBP1	Q13541	Y34 & T46	1.34
BekkerJensen2020_PKCi_Go-6983	RVVLGDGVQLPPGDYSTT(ph)PGGTLFSTT(ph)PGGTR	EIF4EBP1	Q13541	T37 & T46	1.51
BekkerJensen2020_PKCi_Go-6983	S(ph)GSPSDNSGAEEMEVSLAK	AKT1	P31749	S122	-2.33
BekkerJensen2020_PKCi_Go-6983	S(ph)TELLLGVK	RICTOR	Q6R327	S1591	2.29
BekkerJensen2020_PKCi_Go-6983	SGS(ph)PSDNS(ph)GAEEMEVSLAKPK	AKT1	P31749	S124 & S129	2.06
BekkerJensen2020_PKCi_Go-6983	SGS(ph)PSDNSGAEEMEVSLAKPK	AKT1	P31749	S124	-1.09
BekkerJensen2020_PKCi_Go-6983	SGSPS(ph)DNS(ph)GAEEMEVSLAK	AKT1	P31749	S126 & S129	1.68
BekkerJensen2020_PKCi_Go-6983	SIQDLT(ph)VTGTEPGQVSSR	MAP3K7	O43318	T444	-1.26
BekkerJensen2020_PKCi_Go-6983	SIQDLTVTGTEPGQVS(ph)SR	MAP3K7	O43318	S454	0.64
BekkerJensen2020_PKCi_Go-6983	SLLGLDSGELQSGPESS(ph)SSPGVHVR	TSC2	P49815	S1095	-0.04
BekkerJensen2020_PKCi_Go-6983	SLLGLDSGELQSGPESSSS(ph)PGVHVR	TSC2	P49815	S1097	0.84
BekkerJensen2020_PKCi_Go-6983	SMS(ph)GGHGLR	TSC2	P49815	S1132	0.44
BekkerJensen2020_PKCi_Go-6983	SNPTDIYPS(ph)KWIAR	TSC2	P49815	S1738	0.28
BekkerJensen2020_PKCi_Go-6983	SNS(ph)VSLVPPGSSHT(ph)LPR	RICTOR	Q6R327	S1284 & T1295	-1.11
BekkerJensen2020_PKCi_Go-6983	SSS(ph)SPELQTLQDILGDPGDK	TSC2	P49815	S1387	1.71
BekkerJensen2020_PKCi_Go-6983	SSSS(ph)PELQTLQDILGDPGDK	TSC2	P49815	S1388	-1.05
BekkerJensen2020_PKCi_Go-6983	STS(ph)LNERPK	TSC2	P49815	S939	-0.2
BekkerJensen2020_PKCi_Go-6983	SVS(ph)SYGNIR	RPTOR	Q8N122	S721	-1.04
BekkerJensen2020_PKCi_Go-6983	T(ph)FCGTPEYLAPEVLEDNDYGR	AKT3, AKT1, AKT2	Q9Y243, P31749, P31751	T305, T308, T309	1.66
BekkerJensen2020_PKCi_Go-6983	TGGIGDSRPPSFHPHAGGGS(ph)QENLDNDTETDSLVSAQR	DVL3	Q92997	S125	-0.05
BekkerJensen2020_PKCi_Go-6983	THFPQFS(ph)YSAS(ph)IRE	AKT2	P31751	S474 & S478	2.57
BekkerJensen2020_PKCi_Go-6983	TPPRDLPT(ph)IPGVTSPSSDEPPMEASQSHLR	EIF4EBP1	Q13541	T77	0.87
BekkerJensen2020_PKCi_Go-6983	TPPRDLPT(ph)IPGVTSPSSDEPPMEASQSHLRNS(ph)PEDK	EIF4EBP1	Q13541	T77 & S101	10.7
BekkerJensen2020_PKCi_Go-6983	VADPDHDHTGFLT(ph)EYVAT(ph)R	MAPK1	P28482	T185 & T190	3.99
BekkerJensen2020_PKCi_Go-6983	VADPDHDHTGFLT(ph)EYVATR	MAPK1	P28482	T185	0.16
BekkerJensen2020_PKCi_Go-6983	VADPDHDHTGFLTEY(ph)VATR	MAPK1	P28482	Y187	0.3
BekkerJensen2020_PKCi_Go-6983	VLDTSSLTQS(ph)APAS(ph)PTNK	RPTOR	Q8N122	S859 & S863	2.2
BekkerJensen2020_PKCi_Go-6983	VLDTSSLTQSAPAS(ph)PTNK	RPTOR	Q8N122	S863	-0.15
BekkerJensen2020_PKCi_Go-6983	WETTMGEASASIPTTVGS(ph)LPSSK	TSC1	Q92574	S1080	0.12
