# Supplementary material for: PTMNavigator: interactive visualization of differentially regulated post-translational modifications in cellular signaling pathways
Source: Nat Commun. 2025 Jan 8;16:510. doi: 10.1038/s41467-024-55533-y (PMC11711753; doi:10.1038/s41467-024-55533-y)
Supplement: Supplementary file 6 — Source data [file 41467_2024_55533_MOESM6_ESM.zip › SuppFigure8.csv]

Dataset	Modified Sequence	Gene Name(s)	Uniprot	Site(s)	Log Fold Change	Upstream Kinase(s)
BekkerJensen2020_PKCi_Go-6983	S(ph)LPVSVPVWGFK	AKT1S1	Q96B36	S183	1.32	MTOR
BekkerJensen2020_PKCi_Go-6983	ALTHNGT(ph)PR	RRAGC	Q9HB90	T394	1.43	MTOR
BekkerJensen2020_PKCi_Go-6983	SVS(ph)ENSLVAMDFSGQTGR	GRB10	Q13322	S428	1.21	MTOR
BekkerJensen2020_PKCi_Go-6983	RVVLGDGVQLPPGDY(ph)STTPGGTLFSTT(ph)PGGTR	EIF4EBP1	Q13541	Y34 & T46	1.34	MTOR, MAPK1, GSK3B
BekkerJensen2020_PKCi_Go-6983	RVVLGDGVQLPPGDYSTT(ph)PGGTLFSTT(ph)PGGTR	EIF4EBP1	Q13541	T37 & T46	1.51	MTOR, MAPK1, GSK3B
BekkerJensen2020_PKCi_Go-6983	FLMECRNS(ph)PVT(ph)KTPPR	EIF4EBP1	Q13541	S65 & T68	2.64	DYRK2, MTOR, MAPK1, MAPK3, GSK3B
BekkerJensen2020_PKCi_Go-6983	FLMECRNS(ph)PVTKT(ph)PPR	EIF4EBP1	Q13541	S65 & T70	0.24	MAP3K8, MTOR, MAPK1, GSK3B, CDK1, DYRK2, MAPK3
BekkerJensen2020_PKCi_Go-6983	FLMECRNS(ph)PVTK	EIF4EBP1	Q13541	S65	1.2	DYRK2, MTOR, MAPK1, MAPK3, GSK3B
BekkerJensen2020_PKCi_Go-6983	NSPVTKT(ph)PPRDLPTIPGVTSPSSDEPPMEASQSHLR	EIF4EBP1	Q13541	T70	2.9	MAP3K8, MTOR, MAPK1, GSK3B, CDK1
BekkerJensen2020_PKCi_Go-6983	NSPVTKT(ph)PPRDLPT(ph)IPGVTSPSSDEPPMEASQSHLR	EIF4EBP1	Q13541	T70 & T77	8.84	MAP3K8, MTOR, MAPK1, GSK3B, CDK1
BekkerJensen2020_PKCi_Go-6983	SVS(ph)SYGNIR	RPTOR	Q8N122	S721	-1.04	DAPK2, RPS6KA1
BekkerJensen2020_PKCi_Go-6983	VLDTSSLTQS(ph)APAS(ph)PTNK	RPTOR	Q8N122	S859 & S863	2.2	MAPK11, MAPK3, ULK1, GSK3B, MAPK8, MTOR, NLK, MAPK1, ULK2
BekkerJensen2020_PKCi_Go-6983	VLDTSSLTQSAPAS(ph)PTNK	RPTOR	Q8N122	S863	-0.15	MAPK11, MAPK3, ULK1, GSK3B, MAPK8, MTOR, NLK, MAPK1
BekkerJensen2020_PKCi_Go-6983	TPS(ph)SQNLLALLAR	ULK1	O75385	S638	-0.36	MTOR, PRKAA1
BekkerJensen2020_PKCi_Go-6983	AGGTSSPSPVVFTVGS(ph)PPSGST(ph)PPQGPR	ULK1	O75385	S758 & T764	-2.77	MTOR
BekkerJensen2020_PKCi_Go-6983	AGGTSSPSPVVFTVGS(ph)PPS(ph)GSTPPQGPR	ULK1	O75385	S758 & S761	-2	MTOR
BekkerJensen2020_PKCi_Go-6983	SRTGS(ph)ESSQTGTSTTSSR	EIF4B	P23588	S422	-2.36	RPS6KB1, RPS6KA1, MELK
BekkerJensen2020_PKCi_Go-6983	SRTGS(ph)ESS(ph)QTGTSTTSSR	EIF4B	P23588	S422 & S425	-0.93	RPS6KB1, RPS6KA1, MELK
BekkerJensen2020_PKCi_Go-6983	KGS(ph)GDYMPMS(ph)PK	IRS1	P35568	S629 & S636	-2.53	AKT1, MAPK1, MTOR, RPS6KB1
BekkerJensen2020_PKCi_Go-6983	GSGDYMPMS(ph)PK	IRS1	P35568	S636	-1.42	MAPK1, MTOR, RPS6KB1
BekkerJensen2020_PKCi_Go-6983	KTGTT(ph)VPES(ph)IHSFIGDGLVKPEALNK	MTOR	P42345	T2474 & S2478	3.88	MTOR
BekkerJensen2020_PKCi_Go-6983	KTGTT(ph)VPES(ph)IHSFIGDGLVKPEALNK	MTOR	P42345	T2474 & S2478	3.88	MTOR
BekkerJensen2020_PKCi_Go-6983	KTGTT(ph)VPESIHS(ph)FIGDGLVKPEALNK	MTOR	P42345	T2474 & S2481	-1.38	MTOR
BekkerJensen2020_PKCi_Go-6983	KTGTT(ph)VPESIHS(ph)FIGDGLVKPEALNK	MTOR	P42345	T2474 & S2481	-1.38	MTOR
BekkerJensen2020_PKCi_Go-6983	TTS(ph)FAESCKPVQQPSAFGSMK	GSK3B	P49841	S9	-0.1	SGK3, RPS6KB1, PRKCD, PRKCA, AURKA, PRKCB, PRKCG, PRKCZ, MAP4K5, RPS6KA3, SGK1, RPS6KB2, AKT1, PRKACA, RPS6KA1, PRKCH
BekkerJensen2020_PKCi_Go-6983	LSS(ph)LRASTSK	RPS6	P62753	S236	-0.41	PRKCD, RPS6KA3, AKT1, RPS6KA1, MTOR, RPS6KB1
BekkerJensen2020_PKCi_Go-6983	RLS(ph)SLRAS(ph)TSK	RPS6	P62753	S235 & S240	-0.43	RPS6KB1, RPS6KA1, MTOR, PRKCD, RPS6KA3
BekkerJensen2020_PKCi_Go-6983	LSS(ph)LRASTSKS(ph)ESSQK	RPS6	P62753	S236 & S244	0.6	RPS6KB1, PRKCD, RPS6KA3, AKT1, RPS6KA1, MTOR
BekkerJensen2020_PKCi_Go-6983	LSS(ph)LRAS(ph)TSKS(ph)ESSQK	RPS6	P62753	S236 & S240 & S244	-0.68	RPS6KB1, PRKCD, RPS6KA3, AKT1, RPS6KA1, MTOR
BekkerJensen2020_PKCi_Go-6983	LS(ph)SLRAS(ph)TSKS(ph)ESSQK	RPS6	P62753	S235 & S240 & S244	-1.76	RPS6KA1, MTOR, PRKCD, RPS6KA3, RPS6KB1
