# Supplementary material for: PTMNavigator: interactive visualization of differentially regulated post-translational modifications in cellular signaling pathways
Source: Nat Commun. 2025 Jan 8;16:510. doi: 10.1038/s41467-024-55533-y (PMC11711753; doi:10.1038/s41467-024-55533-y)
Supplement: Supplementary file 6 — Source data [file 41467_2024_55533_MOESM6_ESM.zip › SuppFigure9.csv]

Regulation	Dataset	Modified Sequence	Gene Name(s)	Uniprot	Site(s)	-log(EC50)	Fold Change	R2	Front	AUC	Slope	Back
down	Zecha2023_Dasatinib_A431	QIS(ph)NNRK	MYC	P01106	S337	6.14	-2	0.84	1	0.815	0.719	0.154
down	Zecha2023_Dasatinib_A431	KFELLPTPPLS(ph)PSRR	MYC	P01106	S62	5.12	-1.25153876699596	0.97	0.92	0.816	0.536	0.001
down	Zecha2023_Dasatinib_A431	FELLPTPPLS(ph)PSR	MYC, MYCN	P01106, P04198	S62, S62	4.94	-1.05889368905357	0.96	0.98	0.808	0.292	0.001
down	Zecha2023_Dasatinib_A431	KFELLPTPPLS(ph)PSR	MYC, MYCN	P01106, P04198	S62, S62	5.28	-1.32192809488736	0.99	0.958	0.807	0.412	0.001
down	Zecha2023_Dasatinib_A431	KIS(ph)YSR	SOS1	Q07889	S1064	5.46	-2.64385618977472	0.84	0.866	0.783	1.38	0.001
up	Zecha2023_Dasatinib_A431	IPESETESTAS(ph)APNS(ph)PR	SOS1	Q07889	S1078 & S1082	1	1.33342373372519	0.91	1.07	1.31	0.49	135.432397750034
down	Zecha2023_Dasatinib_A431	RVPCAY(ph)DK	CRKL	P46109	Y251	5.97	-1.59946207041627	0.96	0.987	0.838	0.747	0.217
down	Zecha2023_Dasatinib_A431	RVPCAY(ph)DK	CRKL	P46109	Y251	5.97	-1.59946207041627	0.96	0.987	0.838	0.747	0.217
down	Zecha2023_Dasatinib_A431	TLY(ph)DFPGNDAEDLPFK	CRKL	P46109	Y132	7.6	-1.35845397091248	0.94	0.891	0.683	1.74	0.449
down	Zecha2023_Dasatinib_A431	TLY(ph)DFPGNDAEDLPFK	CRKL	P46109	Y132	7.6	-1.35845397091248	0.94	0.891	0.683	1.74	0.449
down	Zecha2023_Dasatinib_K562	AVDGY(ph)VKPQIK	STAT5A, STAT5B	P42229, P51692	Y694, Y699	8.76	-2.94341647163363	0.88	0.846	0.517	0.864	0.0993
down	Zecha2023_Dasatinib_K562	LMTGDTY(ph)TAHAGAK	ABL2, ABL1	P42684, P00519	Y439, Y393	7.51	-1.68965987938785	0.93	1.04	0.946	10	0.309
down	Zecha2023_Dasatinib_K562	RVPNAY(ph)DK	CRK	P46108	Y251	8.93	-1.32192809488736	0.94	0.951	0.673	10	0.376
down	Zecha2023_Dasatinib_K562	RVPNAY(ph)DK	CRK	P46108	Y251	8.93	-1.32192809488736	0.94	0.951	0.673	10	0.376
down	Zecha2023_Dasatinib_K562	NSNSYGIPEPAHAY(ph)AQPQTTTPLPAVSGSPGAAITPLPSTQNGPVFAK	CRKL	P46109	Y207	7.91	-4.32192809488736	0.76	0.904	0.718	3.71	0.0844
down	Zecha2023_Dasatinib_K562	NSNSYGIPEPAHAY(ph)AQPQTTTPLPAVSGSPGAAITPLPSTQNGPVFAK	CRKL	P46109	Y207	7.91	-4.32192809488736	0.76	0.904	0.718	3.71	0.0844
down	Zecha2023_Dasatinib_K562	VY(ph)ENVGLMQQQK	PTPN11	Q06124	Y584	8.51	-3.64385618977472	0.98	1.01	0.675	10	0.118
down	Zecha2023_Dasatinib_K562	NKPTVY(ph)GVSPNYDKWEMER	ABL1	P00519	Y226	8.06	-2.94341647163363	0.79	1.01	0.774	10	0.116
down	Zecha2023_Dasatinib_K562	SGLCS(ph)PSYVAVTPFSLR	MYC	P01106	S71	8.96	-0.83650126771712	1	1.01	0.799	2.43	0.576
down	Zecha2023_Dasatinib_K562	DAVFDGSSCIS(ph)PTIVQQFGYQR	RAF1	P04049	S29	9.22	-1.59946207041627	0.95	0.935	0.563	1.32	0.264
down	Zecha2023_Dasatinib_K562	GHGQPGADAEKPFY(ph)VNVEFHHER	BCR	P11274	Y177	8.04	-2.32192809488736	0.96	0.987	0.788	2.01	0.22
down	Zecha2023_Dasatinib_K562	ISS(ph)LGSQAMQMER	BCR	P11274	S202	8.25	-2.05889368905357	0.87	1.16	0.858	2.54	0.192
down	Zecha2023_Dasatinib_K562	KTGQIWPNDGEGAFHGDADGSFGTPPGY(ph)GCAADR	BCR	P11274	Y436	8.69	-3.32192809488736	0.9	0.903	0.544	1.28	0.0557
down	Zecha2023_Dasatinib_K562	IKPSSSANAIYS(ph)LAARPLPVPK	CBL	P22681	S675	8.26	-6.64385618977469	0.82	1.11	0.762	4.37	0.0171
down	Zecha2023_Dasatinib_K562	IKPSSSANAIY(ph)SLAAR	CBL	P22681	Y674	8.53	-4.32192809488736	0.81	1.03	0.669	10	0.0899
down	Zecha2023_Dasatinib_K562	VADPDHDHTGFLTEY(ph)VATR	MAPK1	P28482	Y187	9.09	-4.64385618977472	0.94	1.04	0.512	1.58	0.0259
down	Zecha2023_Dasatinib_K562	ELFDDPSY(ph)VNVQNLDK	SHC1	P29353	Y427	8.29	-6.64385618977469	0.96	1.08	0.734	3.46	0.0103
down	Zecha2023_Dasatinib_K562	ELFDDPS(ph)YVNVQNLDK	SHC1	P29353	S426	8.32	-5.64385618977471	0.98	0.989	0.671	2.85	0.0271
down	Zecha2023_Dasatinib_K562	MAGFDGSAWDEEEEEPPDHQY(ph)Y(ph)NDFPGKEPPLGGVVDMR	SHC1	P29353	Y349 & Y350	8.6	-1.55639334852438	0.97	0.921	0.664	2.27	0.279
up	Zecha2023_Dasatinib_A549	S(ph)PHSKS(ph)PAEQR	ARAF	P10398	S269 & S274	5.62	0.831877241191673	0.97	0.904	1.15	0.696	2.12
up	Zecha2023_Dasatinib_A549	S(ph)PHS(ph)KSPAEQR	ARAF	P10398	S269 & S272	6.4	0.985500430304885	0.98	0.979	1.35	0.802	2
down	Zecha2023_Dasatinib_A549	HGS(ph)FVNKPTR	SHC1	P29353	S139	7.21	-0.862496476250064	0.98	1.03	0.777	1.67	0.57
